# Supplementary material for: Inhibiting Mycobacterium tuberculosis CoaBC by targeting an allosteric site
Source: Nat Commun. 2021 Jan 8;12:143. doi: 10.1038/s41467-020-20224-x (PMC7794376; doi:10.1038/s41467-020-20224-x)
Supplement: Supplementary file 4 — Source Data [file 41467_2020_20224_MOESM4_ESM.xlsx]

## Sheet: Sheet1
This file contains source data for:
Enz Check assay
CMP quantification assay
This file has 26 Sheets

## Sheet: Table1, Fig4 IC50 Mtb CoA
Absorbance values at 360nM
IC50 MtbCoaBC CoA
Time (s)	0	20	40	60	80	100	120	140	160	180	200	220	240	260	280	300	320	340	360	380	400	420	440	460	480	500	520	540	560	580	600	620	640	660	680	700	720	740	760	780	800	820	840	860	880	900	920	940	960
CT1	1.012	1.02	1.021	1.036	1.017	1.02	1.041	1.026	1.026	1.049	1.041	1.054	1.064	1.061	1.052	1.051	1.073	1.06	1.063	1.072	1.083	1.07	1.09	1.087	1.094	1.087	1.112	1.09	1.103	1.102	1.103	1.113	1.119	1.113	1.138	1.115	1.14	1.13	1.148	1.146	1.132	1.153	1.141	1.163	1.153	1.164	1.158	1.17	1.161
CT2	1.001	1.001	1.008	1.001	1.025	1.029	1.018	1.021	1.026	1.019	1.037	1.03	1.03	1.049	1.045	1.039	1.065	1.063	1.065	1.067	1.081	1.062	1.087	1.067	1.083	1.09	1.095	1.092	1.091	1.09	1.088	1.106	1.106	1.114	1.104	1.115	1.124	1.132	1.114	1.132	1.124	1.15	1.133	1.137	1.144	1.159	1.151	1.164	1.161
CT3	0.998	1.006	1.003	1.02	1.003	1.028	1.025	1.029	1.019	1.018	1.02	1.047	1.042	1.042	1.052	1.042	1.05	1.042	1.051	1.06	1.062	1.063	1.065	1.075	1.073	1.079	1.082	1.1	1.09	1.084	1.093	1.09	1.093	1.116	1.116	1.116	1.115	1.121	1.113	1.118	1.116	1.144	1.142	1.134	1.152	1.146	1.147	1.145	1.165
8	1.013	1.026	1.022	1.044	1.042	1.043	1.048	1.036	1.053	1.063	1.069	1.068	1.069	1.077	1.071	1.077	1.089	1.087	1.083	1.092	1.092	1.098	1.1	1.102	1.107	1.113	1.124	1.114	1.119	1.129	1.116	1.116	1.139	1.142	1.143	1.145	1.151	1.147	1.149	1.148	1.161	1.159	1.159	1.161	1.172	1.167	1.166	1.175	1.177
16	0.998	1.011	1.008	1.015	1.012	1.021	1.025	1.024	1.034	1.038	1.041	1.041	1.036	1.052	1.046	1.059	1.061	1.065	1.07	1.065	1.071	1.072	1.077	1.08	1.075	1.087	1.096	1.091	1.096	1.094	1.093	1.095	1.104	1.113	1.114	1.115	1.123	1.125	1.119	1.123	1.133	1.127	1.131	1.141	1.142	1.145	1.137	1.139	1.15
32	0.997	1.008	1.011	1.015	1.015	1.019	1.022	1.023	1.03	1.038	1.042	1.043	1.037	1.053	1.052	1.054	1.054	1.06	1.059	1.058	1.071	1.07	1.077	1.063	1.071	1.079	1.087	1.082	1.089	1.093	1.088	1.093	1.098	1.106	1.105	1.114	1.107	1.12	1.115	1.115	1.129	1.115	1.12	1.132	1.14	1.123	1.127	1.13	1.136
64	0.984	0.997	0.985	1.005	1.007	1.006	0.999	1.014	0.995	1.014	0.997	1.009	1.025	1.022	1.008	1.021	1.034	1.031	1.041	1.035	1.026	1.026	1.027	1.054	1.051	1.034	1.041	1.041	1.058	1.057	1.05	1.056	1.073	1.072	1.072	1.072	1.082	1.08	1.085	1.077	1.091	1.092	1.077	1.085	1.098	1.096	1.098	1.103	1.106
128	0.99	1.006	1.007	0.99	1.005	0.993	0.995	1.002	0.998	1.02	0.999	1.001	1.01	1.024	1.021	1.014	1.015	1.015	1.039	1.042	1.037	1.04	1.047	1.029	1.045	1.036	1.053	1.05	1.044	1.046	1.048	1.058	1.048	1.061	1.049	1.069	1.055	1.065	1.058	1.075	1.069	1.068	1.073	1.082	1.078	1.087	1.084	1.09	1.087
256	0.996	0.996	1.001	1.006	1.01	1.011	1.011	1.01	1.014	1.021	1.02	1.014	1.016	1.021	1.019	1.026	1.025	1.026	1.025	1.019	1.026	1.027	1.03	1.038	1.027	1.03	1.036	1.027	1.039	1.04	1.028	1.031	1.04	1.045	1.042	1.048	1.058	1.041	1.043	1.04	1.05	1.046	1.05	1.048	1.06	1.046	1.05	1.048	1.053
512	0.998	1.002	1.003	1.007	1.012	1.015	1.008	1.003	1.013	1.02	1.019	1.017	1.011	1.023	1.016	1.019	1.021	1.026	1.023	1.013	1.017	1.022	1.015	1.019	1.022	1.024	1.029	1.022	1.024	1.029	1.026	1.014	1.033	1.032	1.036	1.032	1.033	1.028	1.03	1.03	1.032	1.029	1.025	1.027	1.04	1.031	1.03	1.027	1.031
1024	0.974	0.976	0.966	0.978	0.975	0.963	0.974	0.987	0.985	0.964	0.966	0.984	0.984	0.974	0.99	0.977	0.987	0.973	0.981	0.971	0.97	0.992	0.972	0.982	0.972	0.988	0.971	0.985	0.987	0.97	0.973	0.991	0.973	0.971	0.974	0.983	0.979	0.983	0.991	0.97	0.983	0.98	0.986	0.971	0.986	0.99	0.974	0.977	0.979
8	1	1.013	1.003	0.999	1.023	1.025	1.028	1.026	1.033	1.044	1.032	1.037	1.031	1.051	1.046	1.055	1.053	1.054	1.056	1.061	1.064	1.071	1.062	1.064	1.085	1.082	1.081	1.1	1.08	1.096	1.098	1.106	1.105	1.114	1.111	1.117	1.119	1.117	1.136	1.136	1.141	1.141	1.129	1.141	1.156	1.148	1.151	1.143	1.153
16	0.995	1.01	1.004	0.992	1.014	1.012	1.001	1.008	1.015	1.011	1.039	1.042	1.046	1.028	1.035	1.028	1.055	1.036	1.045	1.066	1.047	1.06	1.058	1.072	1.076	1.059	1.072	1.065	1.09	1.094	1.076	1.1	1.081	1.103	1.102	1.094	1.116	1.12	1.12	1.108	1.121	1.126	1.118	1.118	1.117	1.119	1.129	1.144	1.145
32	0.978	0.995	0.995	0.982	0.989	0.988	0.988	1.004	0.989	1.006	0.999	0.996	1.02	1.016	1.014	1.024	1.032	1.016	1.022	1.019	1.026	1.05	1.042	1.045	1.053	1.048	1.057	1.054	1.049	1.047	1.065	1.06	1.066	1.066	1.069	1.086	1.09	1.091	1.085	1.087	1.094	1.092	1.093	1.096	1.09	1.102	1.105	1.099	1.111
64	0.996	0.988	1.01	1.015	1.016	1	1.016	1.019	1.018	1.019	1.015	1.018	1.013	1.038	1.027	1.045	1.034	1.038	1.029	1.041	1.048	1.04	1.047	1.041	1.044	1.058	1.05	1.068	1.054	1.074	1.072	1.074	1.081	1.084	1.08	1.088	1.077	1.084	1.095	1.1	1.097	1.088	1.099	1.092	1.088	1.098	1.114	1.1	1.12
128	0.972	0.975	0.974	0.971	0.984	0.987	0.987	0.985	0.993	1.003	1.002	0.983	0.997	0.991	0.987	0.994	1.014	0.997	1.02	1.021	1.022	1.025	1.022	1.018	1.017	1.011	1.013	1.029	1.031	1.028	1.03	1.043	1.026	1.044	1.037	1.031	1.041	1.044	1.053	1.047	1.047	1.058	1.054	1.058	1.052	1.053	1.058	1.055	1.061
256	0.983	0.997	0.999	0.976	0.988	0.996	0.977	0.994	0.995	0.997	0.983	0.996	0.985	1.007	1.009	1.001	0.994	0.991	0.996	0.995	1.015	1.015	0.996	1.004	0.997	1.01	1.022	1.01	1.023	1.021	1.025	1.018	1.028	1.026	1.013	1.026	1.016	1.016	1.036	1.031	1.022	1.039	1.027	1.021	1.024	1.028	1.035	1.032	1.041
512	0.983	0.986	0.996	0.976	0.996	0.99	0.983	0.984	0.99	0.977	0.994	0.997	0.988	0.993	0.99	1.003	0.983	1	1.002	0.991	0.995	0.988	1.004	0.991	0.983	1	0.987	1	0.996	0.994	0.999	0.991	0.994	1.002	1.008	1.009	1.01	1.002	1	1.006	1.005	1.014	1.008	1.012	1.007	0.999	1.005	0.999	1.003
1024	0.997	1.004	1.009	0.987	0.992	1.01	0.991	1	0.997	0.989	1.002	0.994	0.998	1.006	0.991	1.008	0.989	0.996	0.989	1.007	0.997	1.006	0.995	0.987	1.008	0.996	1.003	0.992	1.01	1	1.002	0.998	0.998	0.993	1	0.991	1.007	1.001	0.997	0.994	1.01	0.993	0.991	0.996	1	1.011	0.995	1.002	1.003
8	0.994	0.987	0.996	1.011	1.016	1.001	1.023	1.027	1.018	1.022	1.018	1.028	1.033	1.038	1.029	1.032	1.048	1.054	1.05	1.046	1.059	1.062	1.065	1.058	1.084	1.064	1.08	1.073	1.081	1.084	1.102	1.101	1.097	1.099	1.104	1.119	1.122	1.115	1.123	1.125	1.114	1.116	1.13	1.131	1.126	1.14	1.137	1.144	1.151
16	0.982	0.975	0.994	1.005	1.005	1.004	0.989	0.994	1.004	1.019	1.023	1.02	1.016	1.013	1.014	1.026	1.027	1.03	1.029	1.032	1.058	1.048	1.059	1.066	1.065	1.054	1.066	1.07	1.075	1.083	1.067	1.085	1.092	1.071	1.094	1.087	1.093	1.104	1.103	1.114	1.108	1.109	1.113	1.11	1.106	1.115	1.111	1.132	1.128
32	0.976	0.979	0.982	0.977	0.998	0.992	0.994	0.986	0.999	1.01	1.013	1.017	1.023	1.003	1.02	1.023	1.018	1.025	1.018	1.027	1.043	1.024	1.033	1.043	1.034	1.057	1.053	1.041	1.046	1.056	1.063	1.073	1.059	1.082	1.064	1.068	1.086	1.073	1.074	1.098	1.097	1.092	1.085	1.097	1.098	1.091	1.108	1.11	1.117
64	1.002	1.016	1.004	0.998	1.013	1.017	1.017	1.028	1.027	1.015	1.03	1.04	1.036	1.024	1.027	1.032	1.038	1.059	1.045	1.052	1.046	1.045	1.056	1.052	1.059	1.078	1.08	1.084	1.078	1.075	1.086	1.093	1.084	1.098	1.085	1.088	1.102	1.087	1.102	1.107	1.096	1.115	1.11	1.106	1.111	1.109	1.109	1.12	1.125
128	1.008	1.003	1.017	1.028	1.013	1.016	1.023	1.015	1.026	1.029	1.022	1.024	1.022	1.024	1.026	1.026	1.039	1.029	1.036	1.039	1.049	1.058	1.065	1.047	1.048	1.056	1.048	1.052	1.053	1.055	1.069	1.066	1.06	1.06	1.07	1.083	1.075	1.079	1.087	1.078	1.074	1.096	1.096	1.085	1.095	1.099	1.093	1.091	1.103
256	0.999	1.003	1.009	1.004	1.008	0.999	0.999	1.008	1.013	1.02	1.023	1.008	1.018	1.024	1.022	1.005	1.012	1.022	1.014	1.01	1.035	1.018	1.036	1.018	1.019	1.039	1.034	1.039	1.031	1.036	1.035	1.04	1.042	1.043	1.035	1.041	1.036	1.035	1.051	1.044	1.052	1.051	1.043	1.046	1.052	1.06	1.058	1.052	1.051
512	0.992	1.004	1.005	1.007	0.999	1.009	0.985	0.997	0.994	0.991	1	0.992	1	1	0.993	1.003	1	0.999	0.993	1.002	1.012	1.015	0.994	1.007	0.994	0.995	1.015	1.009	1.022	1.006	1.016	1.024	1.012	1.002	1.006	1.025	1.019	1.025	1.009	1.003	1.026	1.009	1.01	1.006	1.018	1.008	1.024	1.031	1.024
1024	0.986	1	0.975	0.999	0.99	0.989	0.98	0.984	0.982	0.986	0.979	0.984	0.996	0.979	0.989	0.997	0.977	0.995	0.981	0.981	0.989	0.989	0.999	0.991	0.997	0.976	0.98	0.992	0.979	1.001	0.995	0.977	0.999	0.983	0.99	0.975	0.995	0.999	0.997	0.987	0.993	0.998	0.982	0.978	0.989	0.982	0.991	0.988	0.989
		CT	0.000164715	0.000166271	0.000160688	Average CT	0.000163891
	uM CoA	Log uM CoA	Activity R1	Activity R2	Activity R3	Activity % R1	Activity % R2	Activity % R3	Inhibition % R1	Inhibition % R2	Inhibition % R3
	8	0.90309	0.00016048	0.000162158	0.000160303	97.9183	98.9426	97.8106	2.08172	1.05743	2.1894
	16	1.20412	0.000151158	0.000149367	0.000153041	92.2308	91.1375	93.3793	7.76919	8.86251	6.62065
	32	1.50515	0.000137281	0.000135638	0.000138774	83.7631	82.7609	84.6742	16.2369	17.2391	15.3258
	64	1.80618	0.000121231	0.00011629	0.000125357	73.9702	70.9553	76.4881	26.0298	29.0447	23.5119
	128	2.10721	9.93982e-05	9.30905e-05	9.65747e-05	60.6488	56.8001	58.926	39.3512	43.1999	41.074
	256	2.40824	5.48326e-05	5.1457e-05	5.88462e-05	33.4567	31.397	35.9056	66.5433	68.603	64.0944
	512	2.70927	2.90271e-05	2.33439e-05	2.74661e-05	17.7112	14.2435	16.7587	82.2888	85.7565	83.2413
	1024	3.0103	9.02715e-06	2.8552e-06	1.0724e-06	5.50801	1.74213	0.654335	94.492	98.2579	99.3457
[truncated: 3 more columns]

## Sheet: Table1, Fig4 IC50 Mtb AcCoA
Absorbance values at 360nM
IC50 MtbCoaBC AcCoA
Time (s)	0	20	40	60	80	100	120	140	160	180	200	220	240	260	280	300	320	340	360	380	400	420	440	460	480	500	520	540	560	580	600	620	640	660	680	700	720	740	760	780	800	820	840	860	880	900	920	940	960
CT1	1.07	1.087	1.077	1.074	1.074	1.088	1.08	1.088	1.095	1.102	1.097	1.105	1.125	1.125	1.114	1.126	1.135	1.141	1.141	1.122	1.138	1.141	1.149	1.158	1.141	1.164	1.158	1.168	1.177	1.165	1.172	1.172	1.17	1.187	1.197	1.176	1.191	1.185	1.2	1.212	1.205	1.213	1.212	1.221	1.217	1.219	1.215	1.22	1.239
CT2	1.026	1.019	1.038	1.029	1.052	1.031	1.034	1.056	1.055	1.067	1.058	1.072	1.074	1.059	1.068	1.088	1.081	1.08	1.091	1.078	1.1	1.097	1.085	1.094	1.117	1.111	1.1	1.103	1.118	1.129	1.132	1.129	1.128	1.143	1.134	1.144	1.135	1.148	1.149	1.16	1.149	1.166	1.156	1.166	1.167	1.179	1.188	1.191	1.19
CT3	0.994	1.005	1.014	1.007	1.01	1.021	1.018	1.007	1.017	1.025	1.037	1.036	1.045	1.039	1.044	1.053	1.061	1.046	1.053	1.057	1.057	1.065	1.068	1.059	1.08	1.081	1.07	1.081	1.098	1.101	1.107	1.097	1.093	1.099	1.117	1.102	1.114	1.121	1.11	1.13	1.137	1.131	1.145	1.137	1.148	1.154	1.135	1.149	1.151
8	0.995	0.996	1.004	1.008	1.008	1.003	1.017	1.011	1.033	1.025	1.039	1.025	1.038	1.029	1.057	1.04	1.042	1.057	1.058	1.064	1.056	1.061	1.065	1.082	1.073	1.074	1.083	1.089	1.095	1.102	1.104	1.099	1.1	1.109	1.113	1.12	1.121	1.114	1.119	1.135	1.141	1.124	1.15	1.141	1.137	1.138	1.154	1.151	1.152
16	0.999	1.01	1.009	0.997	1.016	1.022	1.013	1.03	1.028	1.041	1.02	1.025	1.052	1.055	1.052	1.039	1.049	1.068	1.07	1.056	1.075	1.074	1.079	1.073	1.091	1.088	1.086	1.08	1.082	1.108	1.086	1.112	1.107	1.116	1.113	1.113	1.114	1.124	1.119	1.123	1.119	1.137	1.129	1.138	1.134	1.154	1.154	1.166	1.146
32	1.045	1.06	1.053	1.054	1.06	1.048	1.053	1.076	1.06	1.066	1.067	1.064	1.078	1.069	1.097	1.093	1.086	1.105	1.108	1.095	1.1	1.102	1.105	1.115	1.102	1.118	1.122	1.119	1.122	1.125	1.139	1.119	1.123	1.132	1.14	1.154	1.14	1.158	1.142	1.146	1.165	1.154	1.17	1.155	1.158	1.173	1.17	1.176	1.188
64	1.037	1.05	1.043	1.046	1.046	1.063	1.058	1.055	1.056	1.07	1.061	1.061	1.062	1.068	1.066	1.081	1.081	1.079	1.08	1.08	1.096	1.096	1.085	1.097	1.085	1.102	1.111	1.097	1.118	1.108	1.111	1.12	1.107	1.1	1.123	1.13	1.136	1.131	1.135	1.131	1.121	1.134	1.13	1.15	1.148	1.162	1.155	1.142	1.154
128	1.092	1.108	1.088	1.109	1.087	1.099	1.098	1.103	1.094	1.104	1.116	1.111	1.114	1.111	1.112	1.11	1.128	1.109	1.134	1.112	1.116	1.131	1.128	1.141	1.12	1.135	1.123	1.143	1.125	1.137	1.127	1.132	1.135	1.143	1.152	1.16	1.155	1.15	1.139	1.151	1.146	1.155	1.149	1.172	1.167	1.156	1.164	1.166	1.175
256	1.056	1.061	1.054	1.063	1.056	1.063	1.059	1.073	1.059	1.067	1.079	1.076	1.077	1.068	1.057	1.079	1.073	1.072	1.078	1.078	1.077	1.081	1.075	1.09	1.086	1.066	1.091	1.077	1.08	1.088	1.085	1.09	1.074	1.077	1.078	1.076	1.082	1.087	1.102	1.099	1.099	1.085	1.105	1.105	1.098	1.091	1.104	1.095	1.098
512	0.988	0.99	0.996	1	0.992	0.985	0.998	0.984	0.985	1.004	0.99	0.984	0.988	1.005	0.989	0.985	0.991	1	0.991	0.994	1.001	1.011	0.99	1.015	1.006	1.01	1.007	0.993	1.011	1.016	1.001	0.999	1.004	1.009	1.005	1.001	1.017	1.019	1.022	1.02	1.013	1.005	1.01	1.006	1.011	1.003	1.009	1.015	1.017
1024	1.046	1.047	1.049	1.037	1.041	1.04	1.054	1.06	1.044	1.041	1.051	1.044	1.051	1.046	1.059	1.038	1.041	1.047	1.044	1.037	1.049	1.038	1.046	1.06	1.049	1.061	1.041	1.037	1.047	1.048	1.058	1.041	1.062	1.054	1.054	1.045	1.063	1.045	1.046	1.043	1.047	1.047	1.043	1.051	1.047	1.049	1.05	1.06	1.042
8	1.008	1.003	1.009	1.01	1.022	1.033	1.024	1.04	1.047	1.049	1.04	1.039	1.05	1.045	1.066	1.054	1.071	1.077	1.069	1.063	1.067	1.089	1.092	1.08	1.094	1.079	1.086	1.108	1.103	1.094	1.109	1.102	1.125	1.126	1.123	1.117	1.14	1.125	1.137	1.132	1.13	1.151	1.157	1.16	1.165	1.154	1.145	1.152	1.169
16	1.032	1.038	1.036	1.046	1.048	1.043	1.057	1.055	1.046	1.068	1.072	1.07	1.069	1.067	1.066	1.093	1.075	1.098	1.1	1.09	1.11	1.094	1.095	1.115	1.11	1.126	1.105	1.118	1.131	1.114	1.137	1.143	1.129	1.14	1.136	1.149	1.143	1.162	1.145	1.17	1.169	1.16	1.161	1.17	1.181	1.167	1.182	1.177	1.202
32	1.071	1.071	1.07	1.091	1.092	1.091	1.094	1.079	1.1	1.106	1.105	1.105	1.107	1.116	1.123	1.12	1.105	1.123	1.125	1.134	1.122	1.118	1.122	1.136	1.138	1.151	1.15	1.158	1.154	1.157	1.159	1.171	1.16	1.164	1.169	1.159	1.184	1.189	1.187	1.185	1.191	1.177	1.178	1.205	1.191	1.195	1.193	1.215	1.204
64	1.001	1.005	1.017	1.014	1.019	1.026	1.021	1.029	1.015	1.029	1.018	1.031	1.034	1.037	1.048	1.033	1.045	1.051	1.034	1.038	1.058	1.06	1.057	1.051	1.064	1.068	1.059	1.064	1.083	1.066	1.064	1.082	1.076	1.093	1.095	1.095	1.09	1.087	1.112	1.089	1.105	1.11	1.107	1.106	1.121	1.125	1.126	1.122	1.118
128	1.055	1.072	1.063	1.051	1.067	1.06	1.066	1.061	1.082	1.073	1.064	1.072	1.073	1.066	1.072	1.088	1.083	1.081	1.075	1.095	1.09	1.087	1.091	1.104	1.096	1.096	1.105	1.095	1.092	1.112	1.117	1.11	1.102	1.1	1.101	1.117	1.109	1.12	1.123	1.122	1.131	1.133	1.12	1.122	1.133	1.124	1.139	1.122	1.125
256	1.028	1.041	1.039	1.028	1.037	1.031	1.023	1.049	1.037	1.038	1.036	1.032	1.045	1.051	1.054	1.055	1.046	1.037	1.045	1.033	1.06	1.049	1.041	1.042	1.039	1.06	1.05	1.043	1.056	1.044	1.063	1.049	1.059	1.049	1.06	1.071	1.062	1.068	1.062	1.07	1.068	1.07	1.06	1.059	1.069	1.07	1.063	1.069	1.079
512	0.978	0.968	0.98	0.976	0.984	0.978	0.982	0.988	0.972	0.973	0.993	0.981	0.998	0.996	0.997	0.987	0.991	0.98	0.993	0.978	0.987	0.99	0.988	0.984	0.998	1.006	1.005	0.985	0.992	1.003	0.993	0.994	0.989	0.989	0.992	1.004	0.991	1.01	1.005	0.993	0.996	0.998	1.008	1.002	1	1.005	1.009	1.012	1.007
1024	1.026	1.016	1.019	1.023	1.025	1.032	1.015	1.018	1.022	1.034	1.035	1.023	1.023	1.021	1.038	1.036	1.037	1.033	1.041	1.022	1.032	1.024	1.037	1.017	1.027	1.027	1.025	1.033	1.029	1.032	1.029	1.032	1.039	1.031	1.037	1.022	1.027	1.017	1.024	1.019	1.034	1.03	1.028	1.016	1.028	1.031	1.025	1.025	1.019
8	1.008	1	1.003	1.006	1.014	1.019	1.03	1.028	1.049	1.039	1.05	1.056	1.057	1.055	1.053	1.052	1.052	1.074	1.071	1.077	1.065	1.08	1.092	1.089	1.097	1.098	1.091	1.096	1.1	1.11	1.102	1.102	1.103	1.11	1.124	1.129	1.135	1.118	1.139	1.124	1.144	1.138	1.135	1.132	1.142	1.16	1.148	1.155	1.171
16	1.001	1.002	1.019	1.018	1.012	1.023	1.019	1.036	1.024	1.022	1.024	1.041	1.041	1.04	1.034	1.059	1.047	1.064	1.072	1.063	1.053	1.069	1.069	1.085	1.089	1.08	1.096	1.086	1.101	1.106	1.097	1.106	1.106	1.113	1.123	1.121	1.125	1.125	1.122	1.138	1.135	1.127	1.123	1.122	1.147	1.152	1.144	1.152	1.151
32	1.029	1.039	1.041	1.029	1.053	1.034	1.034	1.042	1.042	1.063	1.059	1.06	1.064	1.069	1.08	1.075	1.079	1.075	1.077	1.08	1.079	1.084	1.077	1.097	1.082	1.092	1.094	1.097	1.093	1.111	1.103	1.115	1.118	1.128	1.11	1.131	1.13	1.129	1.14	1.147	1.127	1.144	1.147	1.151	1.149	1.136	1.155	1.145	1.146
64	1	1.002	1.018	1.017	1.013	1.02	1.011	1.023	1.024	1.015	1.033	1.026	1.02	1.038	1.023	1.027	1.034	1.043	1.031	1.049	1.058	1.048	1.04	1.06	1.069	1.058	1.055	1.063	1.066	1.062	1.078	1.082	1.07	1.091	1.091	1.078	1.079	1.079	1.09	1.084	1.105	1.108	1.098	1.104	1.105	1.112	1.113	1.106	1.123
128	0.991	1.003	0.992	0.999	0.985	0.994	1.002	1.001	0.992	0.995	1.015	1.007	1.007	0.998	1.007	1.022	1.007	1.017	1.026	1.02	1.024	1.021	1.023	1.015	1.024	1.018	1.031	1.041	1.046	1.023	1.024	1.027	1.03	1.051	1.041	1.03	1.042	1.036	1.042	1.061	1.042	1.049	1.058	1.057	1.046	1.049	1.066	1.055	1.062
256	1.026	1.017	1.016	1.024	1.033	1.027	1.034	1.036	1.048	1.032	1.048	1.04	1.038	1.027	1.044	1.035	1.054	1.055	1.037	1.045	1.038	1.038	1.035	1.058	1.062	1.037	1.063	1.049	1.066	1.056	1.042	1.067	1.067	1.07	1.055	1.047	1.065	1.051	1.074	1.051	1.067	1.054	1.071	1.059	1.062	1.068	1.058	1.077	1.062
512	1.02	1.01	1.011	1.024	1.028	1.02	1.021	1.018	1.017	1.031	1.025	1.032	1.032	1.018	1.016	1.018	1.016	1.019	1.02	1.019	1.028	1.023	1.023	1.03	1.023	1.027	1.042	1.039	1.04	1.035	1.042	1.042	1.026	1.036	1.025	1.029	1.037	1.028	1.024	1.046	1.034	1.028	1.038	1.027	1.042	1.034	1.03	1.036	1.044
1024	0.99	0.994	0.995	0.986	0.998	0.995	0.995	0.989	1.001	0.984	0.993	0.985	0.983	0.991	0.998	0.985	0.998	1.004	0.993	0.989	0.996	0.992	0.997	0.995	0.981	0.983	0.983	1	0.999	0.988	0.994	0.986	0.987	1.001	1.003	0.991	0.983	0.995	0.992	1.001	0.991	0.986	0.991	0.998	0.99	0.997	0.999	0.994	0.998
		CT	0.000168452	0.000165023	0.00016181	Average CT	0.000165095
	uM AcCoA	Log uM AcCoA	Activity R1	Activity R2	Activity R3	Activity % R1	Activity % R2	Activity % R3	Inhibition % R1	Inhibition % R2	Inhibition % R3
	8	0.90309	0.000168738	0.000163647	0.000160566	102.206	99.123	97.2565	-2.20633	0.877049	2.74352
	16	1.20412	0.000162149	0.000161457	0.000158412	98.2158	97.7964	95.9519	1.78425	2.20358	4.04813
	32	1.50515	0.00013795	0.000139982	0.000132104	83.5581	84.7887	80.017	16.4419	15.2113	19.983
	64	1.80618	0.000118919	0.000124932	0.000115538	72.0304	75.6729	69.983	27.9696	24.3271	30.017
	128	2.10721	7.75204e-05	8.04887e-05	7.29005e-05	46.955	48.7529	44.1567	53.045	51.2471	55.8433
	256	2.40824	4.24027e-05	4.20724e-05	4.41855e-05	25.6838	25.4837	26.7637	74.3162	74.5163	73.2363
	512	2.70927	2.63801e-05	3.02986e-05	2.09638e-05	15.9787	18.3522	12.698	84.0213	81.6478	87.302
	1024	3.0103	4.26244e-06	1.60181e-06	2.9819e-06	2.58181	0.970235	1.80617	97.4182	99.0298	98.1938
[truncated: 3 more columns]

## Sheet: Table1, Fig4 IC50 Mtb MlCoA
Absorbance values at 360nM
IC50 MtbCoaBC MlCoA
Time (s)	0	20	40	60	80	100	120	140	160	180	200	220	240	260	280	300	320	340	360	380	400	420	440	460	480	500	520	540	560	580	600	620	640	660	680	700	720	740	760	780	800	820	840	860	880	900	920	940	960
CT1	1.026	1.021	1.048	1.048	1.033	1.037	1.053	1.04	1.045	1.05	1.074	1.057	1.06	1.06	1.07	1.069	1.094	1.081	1.086	1.103	1.103	1.101	1.11	1.098	1.122	1.106	1.115	1.123	1.134	1.14	1.137	1.128	1.134	1.133	1.146	1.142	1.164	1.144	1.15	1.171	1.172	1.166	1.166	1.166	1.174	1.195	1.191	1.198	1.202
CT2	0.987	0.99	0.996	1.005	1.014	1.013	0.999	1.017	1.025	1.018	1.015	1.032	1.03	1.028	1.035	1.044	1.05	1.033	1.063	1.045	1.046	1.063	1.06	1.053	1.06	1.063	1.072	1.081	1.074	1.075	1.089	1.103	1.087	1.094	1.093	1.105	1.097	1.12	1.109	1.11	1.134	1.115	1.138	1.128	1.126	1.13	1.149	1.156	1.158
CT3	0.973	0.976	0.972	0.98	0.976	1.004	0.993	1.012	1.006	1.019	1	1.021	1.006	1.013	1.023	1.019	1.035	1.04	1.036	1.053	1.045	1.049	1.047	1.045	1.048	1.067	1.06	1.081	1.078	1.087	1.085	1.082	1.081	1.094	1.089	1.104	1.101	1.109	1.098	1.123	1.109	1.128	1.115	1.131	1.144	1.124	1.134	1.146	1.162
8	0.989	0.985	0.999	0.998	0.999	1.011	1.002	1.021	1.01	1.008	1.021	1.033	1.031	1.03	1.035	1.031	1.041	1.034	1.06	1.057	1.046	1.062	1.072	1.075	1.08	1.059	1.071	1.068	1.076	1.086	1.09	1.079	1.101	1.099	1.104	1.101	1.112	1.118	1.117	1.117	1.125	1.111	1.122	1.126	1.139	1.134	1.133	1.145	1.147
16	1.006	1.007	0.999	1.02	1.014	1.01	1.028	1.034	1.024	1.019	1.042	1.025	1.029	1.043	1.036	1.044	1.049	1.051	1.046	1.068	1.064	1.072	1.054	1.066	1.084	1.069	1.064	1.07	1.086	1.074	1.089	1.102	1.089	1.092	1.09	1.112	1.093	1.12	1.115	1.119	1.102	1.106	1.108	1.111	1.129	1.118	1.13	1.134	1.135
32	1.037	1.029	1.056	1.04	1.044	1.055	1.047	1.064	1.061	1.071	1.056	1.073	1.062	1.064	1.078	1.082	1.066	1.083	1.066	1.088	1.081	1.081	1.098	1.079	1.106	1.089	1.109	1.113	1.11	1.102	1.099	1.099	1.102	1.125	1.103	1.115	1.123	1.111	1.113	1.137	1.142	1.125	1.142	1.132	1.124	1.138	1.135	1.154	1.144
64	1.055	1.048	1.073	1.057	1.068	1.067	1.062	1.064	1.061	1.065	1.073	1.068	1.088	1.067	1.082	1.078	1.079	1.084	1.077	1.083	1.079	1.084	1.082	1.082	1.088	1.101	1.108	1.086	1.097	1.113	1.113	1.116	1.094	1.093	1.1	1.102	1.124	1.105	1.125	1.107	1.11	1.126	1.127	1.114	1.124	1.136	1.126	1.127	1.119
128	1.026	1.033	1.018	1.043	1.04	1.03	1.038	1.032	1.023	1.033	1.033	1.029	1.031	1.041	1.045	1.032	1.045	1.029	1.042	1.038	1.039	1.046	1.034	1.037	1.059	1.047	1.036	1.056	1.044	1.062	1.053	1.041	1.045	1.065	1.06	1.055	1.049	1.045	1.067	1.047	1.07	1.07	1.067	1.052	1.057	1.063	1.059	1.061	1.07
256	1.017	1.03	1.008	1.02	1.03	1.031	1.031	1.021	1.022	1.016	1.028	1.028	1.024	1.022	1.012	1.032	1.032	1.018	1.03	1.036	1.015	1.024	1.028	1.024	1.03	1.034	1.04	1.034	1.03	1.03	1.026	1.038	1.034	1.043	1.04	1.038	1.035	1.039	1.042	1.03	1.043	1.035	1.033	1.033	1.041	1.041	1.045	1.041	1.047
512	1.004	1.011	0.998	1	1	1.011	1.008	0.993	0.994	1.015	1.002	1.007	1.002	0.997	1.003	1.016	0.999	1.012	1.002	1.01	1.006	0.998	1.019	1.021	1.018	0.996	1.002	0.997	1.002	1.008	1.021	1.003	1.017	1.001	1.01	1.017	1.008	1.003	1.011	1	1.006	0.995	1.001	1.016	1.014	1.012	0.997	1.002	1.02
1024	1.035	1.047	1.025	1.05	1.033	1.025	1.029	1.047	1.025	1.038	1.039	1.045	1.041	1.049	1.031	1.042	1.045	1.031	1.029	1.044	1.043	1.045	1.048	1.052	1.038	1.034	1.044	1.034	1.032	1.052	1.036	1.045	1.05	1.045	1.052	1.03	1.037	1.038	1.049	1.034	1.046	1.037	1.042	1.027	1.047	1.037	1.042	1.032	1.031
8	1.023	1.019	1.023	1.044	1.045	1.052	1.034	1.04	1.052	1.065	1.047	1.054	1.068	1.078	1.078	1.061	1.086	1.085	1.078	1.073	1.09	1.103	1.097	1.107	1.098	1.105	1.111	1.113	1.117	1.105	1.123	1.137	1.136	1.117	1.13	1.139	1.126	1.153	1.147	1.157	1.142	1.157	1.163	1.157	1.166	1.178	1.172	1.169	1.179
16	1.011	1.027	1.006	1.019	1.021	1.032	1.039	1.024	1.036	1.027	1.047	1.034	1.054	1.047	1.048	1.065	1.061	1.049	1.05	1.065	1.059	1.065	1.07	1.085	1.079	1.075	1.095	1.086	1.076	1.084	1.089	1.088	1.091	1.11	1.109	1.101	1.11	1.121	1.107	1.115	1.116	1.124	1.129	1.122	1.137	1.137	1.142	1.134	1.14
32	1.053	1.053	1.055	1.064	1.068	1.063	1.077	1.067	1.076	1.064	1.084	1.079	1.094	1.071	1.073	1.086	1.095	1.098	1.101	1.086	1.102	1.101	1.109	1.108	1.095	1.11	1.107	1.124	1.12	1.13	1.124	1.136	1.113	1.133	1.128	1.138	1.135	1.14	1.131	1.141	1.136	1.156	1.158	1.155	1.141	1.156	1.164	1.157	1.158
64	1.015	1.031	1.019	1.034	1.015	1.038	1.022	1.019	1.024	1.02	1.023	1.036	1.041	1.025	1.046	1.031	1.054	1.031	1.044	1.043	1.052	1.058	1.04	1.043	1.056	1.065	1.067	1.053	1.069	1.069	1.055	1.067	1.056	1.055	1.066	1.065	1.068	1.073	1.086	1.069	1.068	1.091	1.08	1.082	1.09	1.096	1.09	1.089	1.094
128	1.054	1.066	1.056	1.059	1.061	1.067	1.05	1.071	1.067	1.064	1.053	1.057	1.061	1.078	1.056	1.057	1.073	1.059	1.062	1.078	1.065	1.068	1.07	1.078	1.084	1.091	1.083	1.074	1.09	1.07	1.093	1.073	1.093	1.095	1.083	1.076	1.093	1.098	1.096	1.102	1.093	1.092	1.1	1.093	1.1	1.089	1.093	1.095	1.092
256	1.03	1.031	1.035	1.02	1.032	1.041	1.045	1.022	1.042	1.026	1.026	1.039	1.049	1.05	1.036	1.034	1.026	1.029	1.028	1.028	1.031	1.028	1.037	1.051	1.043	1.047	1.05	1.029	1.043	1.037	1.052	1.039	1.057	1.039	1.05	1.051	1.039	1.033	1.056	1.051	1.041	1.055	1.041	1.05	1.038	1.054	1.043	1.04	1.046
512	0.967	0.959	0.958	0.978	0.966	0.965	0.979	0.975	0.963	0.979	0.957	0.962	0.964	0.974	0.967	0.972	0.973	0.962	0.955	0.959	0.97	0.979	0.965	0.98	0.955	0.958	0.97	0.959	0.968	0.97	0.97	0.964	0.965	0.959	0.958	0.977	0.962	0.967	0.957	0.98	0.963	0.962	0.963	0.977	0.974	0.958	0.971	0.968	0.973
1024	0.982	0.989	0.984	0.996	0.99	0.977	0.976	0.974	0.974	0.975	0.986	0.979	0.98	0.993	0.987	0.974	0.972	0.997	0.985	0.972	0.971	0.983	0.993	0.986	0.978	0.981	0.976	0.986	0.997	0.987	0.98	0.978	0.979	0.987	0.995	0.976	0.976	0.984	0.995	0.992	0.977	0.98	0.98	0.983	0.982	0.989	0.971	0.994	0.977
8	0.991	0.991	1.01	0.996	1.017	1.016	1.025	1.004	1.018	1.027	1.031	1.023	1.022	1.041	1.033	1.028	1.056	1.059	1.046	1.061	1.045	1.06	1.053	1.075	1.064	1.085	1.085	1.078	1.088	1.089	1.083	1.093	1.1	1.107	1.108	1.111	1.11	1.101	1.113	1.127	1.125	1.123	1.131	1.145	1.129	1.143	1.149	1.139	1.154
16	0.967	0.975	0.98	0.976	0.969	0.991	0.989	0.988	0.999	0.985	0.985	1.008	0.998	0.999	1.014	1.003	1.002	1.008	1.005	1.016	1.018	1.032	1.039	1.038	1.019	1.03	1.039	1.051	1.056	1.053	1.035	1.054	1.04	1.051	1.069	1.06	1.055	1.066	1.062	1.066	1.071	1.083	1.084	1.085	1.087	1.098	1.08	1.102	1.102
32	1.02	1.019	1.03	1.017	1.043	1.028	1.023	1.049	1.026	1.035	1.046	1.055	1.039	1.047	1.042	1.065	1.052	1.061	1.05	1.049	1.051	1.063	1.067	1.079	1.076	1.079	1.087	1.08	1.077	1.089	1.089	1.097	1.085	1.105	1.083	1.095	1.095	1.104	1.106	1.118	1.114	1.114	1.106	1.106	1.104	1.109	1.123	1.13	1.113
64	0.999	1.015	0.998	1.002	1.013	0.996	0.997	0.997	1.014	1.018	1.026	1.019	1.029	1.018	1.032	1.029	1.037	1.017	1.027	1.028	1.03	1.024	1.043	1.04	1.038	1.046	1.045	1.033	1.033	1.035	1.035	1.033	1.035	1.057	1.042	1.057	1.063	1.047	1.058	1.064	1.068	1.061	1.048	1.06	1.066	1.069	1.064	1.079	1.076
128	0.955	0.959	0.948	0.96	0.96	0.972	0.95	0.969	0.972	0.955	0.966	0.973	0.978	0.97	0.964	0.96	0.977	0.956	0.979	0.968	0.973	0.982	0.978	0.979	0.969	0.975	0.973	0.964	0.963	0.965	0.971	0.972	0.991	0.977	0.968	0.99	0.992	0.993	0.995	0.972	0.998	0.982	0.98	0.984	0.994	0.998	0.995	0.987	0.982
256	0.967	0.979	0.958	0.98	0.964	0.961	0.962	0.968	0.986	0.983	0.977	0.984	0.978	0.967	0.985	0.983	0.979	0.982	0.965	0.979	0.988	0.985	0.968	0.979	0.989	0.994	0.979	0.986	0.985	0.984	0.978	0.983	0.991	0.988	0.998	0.997	0.983	0.981	0.978	0.992	0.996	0.997	0.984	0.999	0.98	0.996	0.983	0.991	0.998
512	0.988	0.997	0.998	1.002	0.999	0.981	0.995	0.998	0.992	0.983	0.999	0.987	0.99	1.003	1.004	0.986	0.991	0.991	0.988	1	1	1.001	1.004	0.991	1.004	0.989	0.99	0.986	0.986	0.991	1.001	0.998	0.996	0.993	1	1.001	1.002	0.988	1.004	0.994	0.995	0.992	1.002	0.991	1.001	0.999	0.993	1.001	0.99
1024	0.985	0.993	0.988	0.995	0.979	1	0.991	0.977	0.988	0.996	0.986	0.982	1	0.992	0.984	0.999	0.996	1	0.978	0.996	0.98	0.978	0.995	1.001	0.999	1	0.991	0.997	0.987	0.981	0.989	0.984	0.99	0.987	0.991	0.988	0.983	0.984	0.998	0.985	0.999	0.991	1	0.998	0.995	0.994	0.996	0.988	0.993
		CT	0.00017871	0.000163489	0.00018362	Average CT	0.000175273
	uM MlCoA	Log uM MlCoA	Activity R1	Activity R2	Activity R3	Activity % R1	Activity % R2	Activity % R3	Inhibition % R1	Inhibition % R2	Inhibition % R3
	8	0.90309	0.00016143	0.000159756	0.000163371	92.102	91.1468	93.2095	7.89804	8.85324	6.79053
	16	1.20412	0.000133457	0.00013443	0.000132851	76.1424	76.6974	75.7964	23.8576	23.3026	24.2036
	32	1.50515	0.000111127	0.000112425	0.000106923	63.4021	64.143	61.0037	36.5979	35.857	38.9963
	64	1.80618	7.59095e-05	7.81086e-05	7.29231e-05	43.3093	44.564	41.6054	56.6907	55.436	58.3946
	128	2.10721	4.08733e-05	4.61493e-05	3.58869e-05	23.3198	26.33	20.4748	76.6802	73.67	79.5252
	256	2.40824	2.19367e-05	1.92489e-05	2.56652e-05	12.5157	10.9822	14.643	87.4843	89.0178	85.357
	512	2.70927	3.64706e-06	2.21719e-07	4.50226e-06	2.08079	0.126499	2.56871	97.9192	99.8735	97.4313
	1024	3.0103	3.58824e-06	2.0362e-07	3.1086e-06	2.04723	0.116173	1.77357	97.9528	99.8838	98.2264
[truncated: 3 more columns]

## Sheet: Table1, Fig4 IC50 Mtb SucCoA
Absorbance values at 360nM
IC50 MtbCoaBC SucCoA
Time (s)	0	20	40	60	80	100	120	140	160	180	200	220	240	260	280	300	320	340	360	380	400	420	440	460	480	500	520	540	560	580	600	620	640	660	680	700	720	740	760	780	800	820	840	860	880	900	920	940	960
CT1	0.949	0.952	0.955	0.962	0.97	0.975	0.979	0.98	0.986	0.992	0.988	0.983	0.989	0.985	1.012	1.004	1.002	1.001	1.025	1.019	1.022	1.027	1.015	1.041	1.021	1.031	1.052	1.039	1.053	1.064	1.063	1.05	1.062	1.054	1.071	1.071	1.071	1.077	1.076	1.078	1.088	1.083	1.087	1.107	1.101	1.111	1.1	1.112	1.104
CT2	0.953	0.971	0.951	0.952	0.964	0.98	0.971	0.966	0.971	0.994	0.99	0.979	0.989	1.006	1.001	1	0.996	1.02	1.011	1.02	1.016	1.021	1.035	1.046	1.038	1.032	1.033	1.058	1.048	1.044	1.043	1.058	1.056	1.067	1.058	1.08	1.089	1.093	1.072	1.089	1.078	1.102	1.085	1.099	1.116	1.116	1.121	1.116	1.123
CT3	0.947	0.941	0.948	0.968	0.975	0.969	0.973	0.971	0.99	0.989	0.977	0.989	1.002	0.984	1.007	1.009	1.008	1.019	1.02	1.019	1.023	1.022	1.018	1.032	1.036	1.05	1.052	1.048	1.057	1.059	1.053	1.07	1.055	1.071	1.06	1.075	1.071	1.08	1.073	1.089	1.086	1.098	1.098	1.106	1.101	1.098	1.112	1.109	1.123
8	0.951	0.944	0.969	0.958	0.959	0.97	0.981	0.988	0.991	0.972	0.979	1	1.001	1.008	0.997	0.999	1.006	1.014	1.02	1.009	1.032	1.021	1.021	1.036	1.019	1.041	1.025	1.041	1.044	1.058	1.043	1.058	1.067	1.057	1.059	1.065	1.068	1.06	1.075	1.094	1.084	1.077	1.088	1.087	1.092	1.114	1.105	1.117	1.115
16	0.935	0.947	0.955	0.948	0.956	0.956	0.943	0.964	0.952	0.969	0.951	0.967	0.964	0.969	0.977	0.966	0.986	0.993	0.978	0.986	0.974	0.98	0.982	0.997	0.999	0.996	0.992	1.008	1.004	1	1.017	1.027	1.019	1.009	1.019	1.024	1.025	1.022	1.045	1.038	1.046	1.042	1.043	1.059	1.042	1.056	1.058	1.068	1.051
32	0.948	0.939	0.945	0.946	0.968	0.959	0.97	0.964	0.963	0.971	0.978	0.976	0.987	0.988	0.982	0.966	0.986	0.98	0.979	0.995	0.988	0.998	1.001	1	1	0.987	0.996	1.005	1.003	1.007	1.022	1.018	1.002	1.003	1.016	1.03	1.023	1.016	1.024	1.041	1.029	1.029	1.04	1.042	1.044	1.03	1.047	1.04	1.038
64	0.955	0.944	0.955	0.972	0.948	0.964	0.974	0.971	0.959	0.955	0.972	0.961	0.97	0.976	0.968	0.974	0.975	0.986	0.984	0.975	0.976	0.972	0.987	0.984	0.97	0.973	0.981	0.997	0.994	0.984	0.994	0.982	0.98	0.996	0.98	0.983	1.004	0.997	1.008	0.997	1.008	1.01	0.999	1.009	1.004	1.009	1.004	1.012	0.998
128	0.944	0.959	0.942	0.94	0.949	0.944	0.954	0.955	0.962	0.956	0.944	0.941	0.952	0.94	0.945	0.949	0.944	0.945	0.963	0.965	0.968	0.962	0.951	0.949	0.966	0.97	0.949	0.954	0.96	0.966	0.974	0.961	0.958	0.956	0.971	0.967	0.974	0.97	0.972	0.97	0.96	0.982	0.967	0.973	0.96	0.968	0.973	0.972	0.966
256	0.942	0.933	0.953	0.949	0.952	0.944	0.954	0.95	0.95	0.958	0.933	0.951	0.95	0.933	0.945	0.95	0.96	0.938	0.949	0.947	0.957	0.953	0.956	0.955	0.952	0.939	0.938	0.937	0.948	0.94	0.958	0.938	0.94	0.946	0.957	0.948	0.96	0.954	0.95	0.961	0.954	0.952	0.959	0.954	0.961	0.957	0.949	0.961	0.967
512	0.945	0.943	0.957	0.956	0.942	0.943	0.956	0.954	0.958	0.937	0.958	0.958	0.954	0.945	0.96	0.937	0.942	0.958	0.952	0.934	0.956	0.961	0.935	0.952	0.961	0.946	0.947	0.944	0.945	0.939	0.948	0.942	0.957	0.957	0.941	0.961	0.962	0.955	0.952	0.961	0.956	0.949	0.939	0.958	0.946	0.951	0.949	0.955	0.949
1024	0.938	0.927	0.951	0.946	0.948	0.932	0.934	0.943	0.95	0.932	0.934	0.927	0.942	0.947	0.934	0.949	0.947	0.944	0.949	0.933	0.95	0.948	0.94	0.926	0.945	0.929	0.931	0.94	0.935	0.951	0.931	0.936	0.943	0.932	0.941	0.938	0.935	0.943	0.93	0.926	0.928	0.945	0.942	0.95	0.948	0.948	0.944	0.938	0.944
8	0.945	0.958	0.942	0.958	0.949	0.96	0.972	0.981	0.976	0.97	0.992	0.981	0.994	0.975	0.988	0.988	0.997	0.999	0.992	1.01	1.019	1.027	1.013	1.008	1.021	1.02	1.035	1.036	1.026	1.05	1.037	1.037	1.059	1.052	1.046	1.062	1.072	1.055	1.072	1.066	1.089	1.08	1.096	1.097	1.078	1.097	1.082	1.102	1.099
16	0.946	0.954	0.957	0.948	0.951	0.97	0.956	0.954	0.959	0.984	0.968	0.987	0.993	0.978	0.974	0.974	1.003	0.994	0.996	0.994	0.99	0.993	0.997	1.022	1	1.016	1.025	1.024	1.035	1.013	1.02	1.028	1.038	1.038	1.031	1.046	1.041	1.047	1.06	1.045	1.045	1.051	1.057	1.064	1.056	1.069	1.069	1.069	1.075
32	0.902	0.894	0.896	0.913	0.92	0.919	0.902	0.912	0.927	0.914	0.93	0.933	0.915	0.939	0.937	0.938	0.944	0.934	0.949	0.952	0.941	0.934	0.952	0.956	0.953	0.943	0.954	0.961	0.952	0.963	0.968	0.964	0.959	0.974	0.965	0.959	0.981	0.965	0.978	0.971	0.993	0.975	0.998	0.988	0.991	0.989	1.002	0.987	0.996
64	0.945	0.939	0.939	0.956	0.949	0.945	0.944	0.967	0.961	0.964	0.953	0.97	0.972	0.958	0.97	0.971	0.964	0.975	0.974	0.957	0.958	0.965	0.981	0.974	0.974	0.983	0.982	0.973	0.963	0.982	0.991	0.968	0.973	0.982	0.97	0.97	0.976	0.994	0.986	0.977	0.993	0.998	0.985	0.998	0.997	0.99	0.999	0.989	1.004
128	0.957	0.946	0.964	0.971	0.972	0.961	0.963	0.955	0.953	0.967	0.974	0.971	0.976	0.978	0.957	0.958	0.975	0.967	0.958	0.977	0.96	0.975	0.974	0.973	0.977	0.983	0.984	0.966	0.978	0.973	0.966	0.965	0.978	0.977	0.963	0.981	0.979	0.99	0.968	0.966	0.992	0.981	0.975	0.989	0.987	0.994	0.984	0.978	0.985
256	0.937	0.932	0.936	0.949	0.933	0.948	0.953	0.942	0.939	0.928	0.928	0.947	0.936	0.936	0.946	0.938	0.947	0.945	0.939	0.955	0.936	0.936	0.93	0.939	0.949	0.947	0.94	0.937	0.937	0.953	0.949	0.956	0.942	0.954	0.937	0.941	0.944	0.934	0.948	0.952	0.949	0.951	0.938	0.936	0.943	0.95	0.952	0.95	0.942
512	0.966	0.971	0.956	0.959	0.966	0.966	0.973	0.96	0.957	0.966	0.976	0.979	0.976	0.973	0.962	0.979	0.973	0.957	0.963	0.975	0.981	0.968	0.981	0.975	0.965	0.965	0.978	0.981	0.973	0.976	0.976	0.981	0.978	0.976	0.956	0.974	0.974	0.975	0.978	0.961	0.962	0.967	0.956	0.958	0.979	0.98	0.963	0.964	0.962
1024	0.949	0.95	0.944	0.963	0.945	0.944	0.953	0.941	0.963	0.94	0.938	0.947	0.95	0.937	0.956	0.956	0.944	0.939	0.952	0.939	0.959	0.949	0.948	0.955	0.964	0.948	0.944	0.954	0.956	0.947	0.944	0.953	0.939	0.958	0.956	0.937	0.942	0.957	0.951	0.948	0.952	0.959	0.957	0.936	0.953	0.945	0.952	0.941	0.952
8	0.897	0.911	0.892	0.921	0.898	0.908	0.91	0.927	0.917	0.917	0.924	0.944	0.936	0.93	0.953	0.95	0.947	0.959	0.949	0.964	0.956	0.959	0.967	0.965	0.985	0.971	0.97	0.986	1.003	1.003	0.993	1.01	0.99	1.001	1.015	1.023	1.009	1.031	1.014	1.025	1.024	1.03	1.041	1.033	1.044	1.049	1.038	1.047	1.044
16	0.952	0.968	0.951	0.969	0.956	0.965	0.966	0.975	0.974	0.972	0.976	0.975	0.996	0.987	0.984	0.979	0.992	0.999	0.998	0.991	1.004	0.993	1.018	1.006	1.02	1.007	1.009	1.016	1.012	1.034	1.014	1.034	1.026	1.027	1.03	1.026	1.04	1.04	1.049	1.06	1.042	1.053	1.049	1.054	1.059	1.076	1.077	1.078	1.064
32	0.956	0.947	0.969	0.977	0.969	0.965	0.98	0.972	0.98	0.978	0.979	0.98	0.989	0.987	0.999	0.98	0.982	1.005	1.001	0.992	1.008	1.014	1.008	1.003	0.994	1.006	1	1.018	1.012	1.017	1.029	1.018	1.031	1.035	1.026	1.03	1.023	1.025	1.035	1.037	1.049	1.04	1.051	1.041	1.042	1.05	1.059	1.06	1.063
64	0.944	0.941	0.955	0.945	0.949	0.949	0.948	0.944	0.943	0.953	0.964	0.967	0.951	0.969	0.971	0.969	0.968	0.961	0.974	0.952	0.959	0.955	0.968	0.967	0.967	0.971	0.983	0.977	0.983	0.964	0.976	0.986	0.989	0.968	0.992	0.979	0.969	0.98	0.984	0.977	0.975	0.994	0.989	0.982	0.987	0.99	0.993	0.982	1.003
128	0.966	0.958	0.955	0.962	0.965	0.964	0.983	0.978	0.972	0.96	0.969	0.964	0.968	0.971	0.99	0.967	0.973	0.985	0.975	0.977	0.982	0.992	0.971	0.984	0.984	0.976	0.983	0.993	0.987	0.976	0.986	0.994	0.982	0.993	0.984	0.978	0.975	0.989	0.992	0.995	0.993	0.984	1.002	0.996	0.988	0.987	0.988	0.986	1.003
256	0.906	0.912	0.911	0.914	0.916	0.901	0.906	0.918	0.901	0.902	0.922	0.914	0.923	0.917	0.923	0.911	0.906	0.91	0.918	0.903	0.919	0.909	0.92	0.916	0.912	0.927	0.904	0.919	0.92	0.914	0.924	0.922	0.922	0.929	0.909	0.904	0.917	0.929	0.917	0.916	0.921	0.916	0.928	0.915	0.912	0.929	0.93	0.922	0.924
512	0.927	0.94	0.935	0.922	0.92	0.933	0.928	0.92	0.928	0.929	0.928	0.922	0.928	0.935	0.935	0.927	0.929	0.923	0.929	0.934	0.934	0.923	0.929	0.926	0.938	0.932	0.93	0.936	0.925	0.922	0.936	0.932	0.941	0.925	0.935	0.934	0.925	0.935	0.936	0.923	0.927	0.924	0.931	0.93	0.928	0.932	0.94	0.933	0.921
1024	0.941	0.951	0.945	0.944	0.93	0.943	0.933	0.939	0.932	0.95	0.937	0.935	0.935	0.944	0.944	0.934	0.934	0.948	0.951	0.951	0.946	0.943	0.933	0.945	0.942	0.946	0.939	0.94	0.943	0.953	0.949	0.934	0.952	0.931	0.934	0.951	0.938	0.944	0.949	0.95	0.951	0.933	0.952	0.935	0.937	0.938	0.932	0.936	0.944
		CT	0.000166837	0.000174701	0.000172851	Average CT	0.000171463
	uM SucCoA	Log uM SucCoA	Activity R1	Activity R2	Activity R3	Activity % R1	Activity % R2	Activity % R3	Inhibition % R1	Inhibition % R2	Inhibition % R3
	8	0.90309	0.000164796	0.000161796	0.000163063	96.1119	94.3622	95.1012	3.88811	5.63776	4.89884
	16	1.20412	0.00012614	0.000132946	0.000122557	73.567	77.5361	71.477	26.433	22.4639	28.523
	32	1.50515	9.99955e-05	9.73122e-05	0.00010286	58.319	56.754	59.9894	41.681	43.246	40.0106
	64	1.80618	5.31222e-05	5.10452e-05	5.08597e-05	30.9817	29.7704	29.6622	69.0183	70.2296	70.3378
	128	2.10721	2.84027e-05	2.51041e-05	3.21312e-05	16.5649	14.6411	18.7394	83.4351	85.3589	81.2606
	256	2.40824	1.16606e-05	8.79186e-06	1.44208e-05	6.80067	5.12755	8.41045	93.1993	94.8724	91.5895
	512	2.70927	3.28507e-06	1.38009e-06	2.20362e-06	1.9159	0.804891	1.28519	98.0841	99.1951	98.7148
	1024	3.0103	1.80995e-08	5.88235e-08	4.52489e-09	0.0105559	0.0343068	0.00263899	99.9894	99.9657	99.9974
[truncated: 3 more columns]

## Sheet: Table1, Fig6 IC50 Mtb 1b
Absorbance values at 360nM
IC50 MtbCoaBC 1b
Time (s)	0	20	40	60	80	100	120	140	160	180	200	220	240	260	280	300	320	340	360	380	400	420	440	460	480	500	520	540	560	580	600	620	640	660	680	700	720	740	760	780	800	820	840	860	880	900	920	940	960
DMSO CT1	0.866	0.88	0.886	0.876	0.878	0.877	0.899	0.895	0.904	0.898	0.903	0.915	0.906	0.912	0.922	0.92	0.941	0.934	0.945	0.947	0.943	0.941	0.963	0.947	0.949	0.97	0.965	0.978	0.966	0.989	0.973	0.979	0.98	0.999	0.995	1.01	1.015	1.006	1.026	1.008	1.027	1.03	1.032	1.026	1.039	1.04	1.051	1.04	1.054
DMSO CT2	0.852	0.86	0.858	0.863	0.868	0.878	0.889	0.888	0.877	0.895	0.898	0.902	0.911	0.899	0.913	0.903	0.914	0.921	0.93	0.922	0.943	0.93	0.948	0.948	0.934	0.947	0.942	0.959	0.972	0.956	0.961	0.983	0.965	0.99	0.977	0.995	0.994	0.995	0.998	0.998	0.997	1	1.035	1.006	1.028	1.025	1.017	1.044	1.045
DMSO CT3	0.859	0.862	0.86	0.87	0.872	0.877	0.88	0.887	0.896	0.908	0.889	0.895	0.903	0.904	0.928	0.924	0.924	0.919	0.927	0.93	0.946	0.947	0.956	0.944	0.952	0.965	0.954	0.976	0.966	0.978	0.985	0.974	0.975	0.99	0.995	1.008	1.013	0.999	1.01	1.02	1.004	1.009	1.019	1.019	1.029	1.043	1.032	1.028	1.046
0.015625	0.872	0.887	0.883	0.896	0.901	0.885	0.903	0.908	0.912	0.919	0.911	0.921	0.907	0.919	0.936	0.938	0.942	0.934	0.937	0.946	0.949	0.951	0.96	0.95	0.961	0.978	0.976	0.988	0.974	0.975	0.996	0.994	1.006	1.006	1.001	0.999	1.014	1.005	1.011	1.023	1.022	1.034	1.024	1.042	1.048	1.046	1.052	1.053	1.071
0.03125	0.858	0.861	0.87	0.86	0.873	0.872	0.87	0.88	0.883	0.887	0.886	0.91	0.915	0.906	0.905	0.918	0.907	0.919	0.919	0.923	0.933	0.944	0.934	0.949	0.959	0.95	0.943	0.952	0.958	0.954	0.968	0.965	0.964	0.975	0.978	0.972	0.983	0.978	0.981	0.995	0.993	1.011	1.015	1.002	1.012	1.019	1.034	1.031	1.04
0.0625	0.856	0.856	0.869	0.878	0.868	0.881	0.871	0.876	0.891	0.884	0.899	0.904	0.89	0.901	0.909	0.908	0.922	0.92	0.92	0.921	0.929	0.943	0.936	0.93	0.933	0.945	0.956	0.941	0.968	0.965	0.962	0.977	0.967	0.983	0.976	0.969	0.993	0.992	1.002	0.994	0.989	0.998	1.004	1.002	1.023	1.006	1.023	1.016	1.025
0.125	0.876	0.88	0.896	0.881	0.884	0.89	0.91	0.907	0.899	0.906	0.922	0.92	0.927	0.92	0.927	0.925	0.943	0.943	0.934	0.937	0.954	0.948	0.954	0.958	0.948	0.974	0.962	0.957	0.967	0.984	0.988	0.985	0.978	0.985	0.991	1	0.995	1.015	1.012	1.011	1.022	1.009	1.009	1.019	1.035	1.04	1.037	1.027	1.042
0.25	0.857	0.857	0.877	0.857	0.869	0.876	0.883	0.881	0.867	0.872	0.882	0.883	0.892	0.897	0.887	0.909	0.891	0.895	0.898	0.9	0.902	0.917	0.916	0.912	0.931	0.918	0.924	0.919	0.939	0.94	0.947	0.949	0.94	0.947	0.946	0.95	0.957	0.942	0.96	0.951	0.968	0.955	0.958	0.964	0.96	0.96	0.976	0.972	0.977
0.5	0.84	0.844	0.832	0.831	0.833	0.85	0.852	0.841	0.85	0.841	0.854	0.835	0.859	0.838	0.844	0.84	0.851	0.85	0.845	0.851	0.847	0.854	0.857	0.857	0.858	0.858	0.842	0.858	0.842	0.851	0.866	0.846	0.844	0.861	0.845	0.862	0.845	0.848	0.864	0.86	0.849	0.847	0.856	0.863	0.853	0.858	0.865	0.868	0.854
1	0.838	0.844	0.839	0.83	0.828	0.832	0.853	0.849	0.832	0.845	0.845	0.837	0.831	0.852	0.843	0.829	0.835	0.848	0.836	0.829	0.834	0.839	0.837	0.833	0.844	0.836	0.85	0.835	0.832	0.833	0.832	0.847	0.84	0.829	0.846	0.832	0.83	0.833	0.851	0.839	0.844	0.848	0.845	0.844	0.831	0.84	0.834	0.832	0.833
2	0.827	0.83	0.82	0.83	0.828	0.822	0.84	0.818	0.833	0.835	0.837	0.836	0.828	0.825	0.84	0.818	0.831	0.837	0.838	0.838	0.824	0.841	0.819	0.831	0.826	0.817	0.837	0.824	0.83	0.827	0.817	0.832	0.83	0.84	0.841	0.832	0.837	0.839	0.837	0.818	0.825	0.841	0.821	0.82	0.822	0.83	0.818	0.834	0.818
0.015625	0.848	0.845	0.862	0.856	0.874	0.868	0.88	0.867	0.892	0.88	0.881	0.882	0.906	0.889	0.903	0.907	0.919	0.918	0.908	0.912	0.92	0.93	0.936	0.948	0.929	0.944	0.957	0.959	0.964	0.962	0.974	0.97	0.972	0.977	0.981	0.97	0.99	0.981	0.984	0.998	1.005	1.016	1.006	1.01	1.02	1.009	1.017	1.027	1.02
0.03125	0.85	0.864	0.866	0.874	0.867	0.864	0.863	0.888	0.886	0.884	0.889	0.884	0.885	0.891	0.898	0.908	0.902	0.915	0.914	0.912	0.916	0.94	0.942	0.938	0.936	0.951	0.939	0.96	0.968	0.972	0.976	0.959	0.971	0.977	0.987	0.981	0.993	0.978	0.982	0.998	1.001	1.011	1.007	1.012	1.008	1.023	1.015	1.029	1.036
0.0625	0.85	0.851	0.859	0.857	0.867	0.879	0.869	0.883	0.883	0.888	0.898	0.89	0.894	0.904	0.898	0.899	0.902	0.923	0.917	0.919	0.914	0.918	0.927	0.931	0.944	0.937	0.936	0.956	0.943	0.954	0.956	0.977	0.968	0.981	0.98	0.99	0.974	0.999	0.99	0.993	0.987	0.991	0.995	0.996	0.999	1.023	1.02	1.026	1.037
0.125	0.848	0.849	0.848	0.855	0.868	0.861	0.875	0.881	0.866	0.879	0.892	0.88	0.9	0.882	0.893	0.889	0.901	0.91	0.92	0.916	0.92	0.912	0.927	0.922	0.932	0.919	0.925	0.949	0.94	0.944	0.944	0.949	0.947	0.944	0.971	0.97	0.96	0.971	0.966	0.987	0.974	0.975	0.992	0.977	1.001	0.999	1.001	1.013	1.004
0.25	0.87	0.863	0.876	0.874	0.883	0.889	0.888	0.877	0.892	0.886	0.897	0.905	0.9	0.913	0.896	0.901	0.913	0.908	0.92	0.913	0.911	0.93	0.935	0.915	0.921	0.926	0.938	0.928	0.951	0.952	0.951	0.953	0.955	0.937	0.943	0.939	0.961	0.961	0.974	0.961	0.955	0.965	0.954	0.957	0.978	0.98	0.974	0.988	0.98
0.5	0.896	0.892	0.898	0.891	0.896	0.911	0.914	0.897	0.905	0.907	0.898	0.918	0.906	0.902	0.911	0.914	0.904	0.918	0.924	0.902	0.904	0.903	0.909	0.912	0.915	0.905	0.909	0.919	0.912	0.925	0.931	0.914	0.928	0.931	0.914	0.922	0.93	0.92	0.924	0.92	0.92	0.935	0.925	0.927	0.937	0.926	0.936	0.93	0.925
1	0.829	0.84	0.82	0.84	0.841	0.837	0.824	0.823	0.844	0.836	0.831	0.84	0.83	0.821	0.829	0.838	0.832	0.841	0.828	0.845	0.832	0.835	0.844	0.835	0.826	0.839	0.84	0.845	0.839	0.824	0.823	0.832	0.824	0.844	0.84	0.84	0.84	0.843	0.837	0.841	0.845	0.841	0.849	0.843	0.827	0.832	0.847	0.826	0.835
2	0.844	0.849	0.857	0.845	0.839	0.838	0.851	0.844	0.848	0.85	0.844	0.854	0.853	0.837	0.852	0.856	0.834	0.849	0.843	0.854	0.855	0.849	0.846	0.848	0.845	0.848	0.838	0.849	0.837	0.84	0.849	0.841	0.849	0.841	0.851	0.849	0.858	0.839	0.852	0.842	0.845	0.836	0.842	0.85	0.853	0.84	0.859	0.851	0.838
0.015625	0.822	0.835	0.822	0.847	0.841	0.833	0.838	0.844	0.851	0.866	0.854	0.877	0.864	0.885	0.869	0.875	0.891	0.894	0.884	0.889	0.905	0.909	0.907	0.91	0.92	0.916	0.912	0.936	0.94	0.946	0.936	0.954	0.948	0.942	0.951	0.965	0.962	0.965	0.962	0.97	0.982	0.968	0.991	0.998	0.982	0.982	0.992	1.006	0.997
0.03125	0.818	0.821	0.816	0.82	0.825	0.842	0.833	0.854	0.844	0.865	0.864	0.85	0.861	0.858	0.88	0.869	0.878	0.893	0.893	0.886	0.892	0.891	0.913	0.902	0.9	0.913	0.931	0.912	0.938	0.939	0.935	0.938	0.938	0.954	0.943	0.954	0.944	0.963	0.967	0.974	0.959	0.973	0.968	0.988	0.975	0.985	0.992	0.988	1.004
0.0625	0.825	0.834	0.836	0.826	0.843	0.846	0.859	0.843	0.859	0.869	0.859	0.856	0.87	0.86	0.886	0.89	0.877	0.896	0.88	0.882	0.89	0.889	0.905	0.915	0.913	0.899	0.911	0.92	0.925	0.914	0.928	0.933	0.947	0.938	0.949	0.948	0.954	0.951	0.958	0.955	0.971	0.962	0.965	0.963	0.973	0.978	0.978	0.985	0.996
0.125	0.826	0.843	0.838	0.833	0.847	0.844	0.837	0.857	0.857	0.855	0.871	0.866	0.858	0.868	0.881	0.877	0.885	0.873	0.879	0.891	0.893	0.888	0.909	0.902	0.907	0.92	0.913	0.906	0.918	0.92	0.925	0.924	0.924	0.944	0.933	0.932	0.932	0.939	0.956	0.968	0.967	0.961	0.958	0.976	0.965	0.981	0.963	0.974	0.988
0.25	0.814	0.812	0.833	0.812	0.815	0.829	0.823	0.836	0.846	0.826	0.836	0.839	0.849	0.849	0.855	0.84	0.852	0.858	0.864	0.848	0.848	0.871	0.86	0.858	0.859	0.866	0.865	0.881	0.879	0.877	0.892	0.88	0.892	0.894	0.888	0.894	0.904	0.896	0.896	0.915	0.914	0.895	0.903	0.905	0.915	0.912	0.915	0.925	0.918
0.5	0.864	0.876	0.878	0.877	0.864	0.879	0.87	0.879	0.88	0.87	0.87	0.872	0.873	0.87	0.871	0.865	0.871	0.87	0.883	0.88	0.887	0.883	0.887	0.886	0.888	0.887	0.868	0.882	0.878	0.887	0.873	0.89	0.893	0.894	0.892	0.876	0.897	0.881	0.89	0.892	0.899	0.898	0.885	0.882	0.902	0.889	0.894	0.905	0.885
1	0.826	0.837	0.82	0.831	0.835	0.834	0.829	0.822	0.837	0.833	0.834	0.826	0.833	0.837	0.837	0.822	0.821	0.844	0.834	0.822	0.846	0.843	0.829	0.832	0.83	0.827	0.847	0.838	0.831	0.835	0.84	0.83	0.833	0.849	0.841	0.827	0.843	0.837	0.839	0.838	0.84	0.849	0.853	0.837	0.851	0.841	0.838	0.838	0.839
2	0.859	0.862	0.849	0.863	0.86	0.859	0.856	0.86	0.854	0.849	0.858	0.872	0.873	0.867	0.871	0.858	0.867	0.863	0.868	0.855	0.865	0.873	0.865	0.859	0.866	0.874	0.865	0.853	0.86	0.858	0.857	0.851	0.873	0.857	0.85	0.873	0.86	0.86	0.854	0.859	0.85	0.859	0.86	0.862	0.868	0.853	0.867	0.858	0.852
		CT	0.00019248	0.000189588	0.000193262	Average CT	0.000191777
	uM 1b	Log uM 1b	Activity R1	Activity R2	Activity R3	Activity % R1	Activity % R2	Activity % R3	Inhibition % R1	Inhibition % R2	Inhibition % R3
	0.015625	-1.80618	0.000186882	0.000187561	0.000189262	97.4479	97.8018	98.6889	2.55214	2.19823	1.31107
	0.03125	-1.50515	0.0001789	0.00018605	0.000188878	93.2858	97.0137	98.4884	6.71422	2.98628	1.51162
	0.0625	-1.20412	0.000173647	0.000181367	0.000167095	90.5464	94.5717	87.13	9.45355	5.42832	12.87
	0.125	-0.90309	0.000167525	0.00016171	0.000158778	87.3541	84.3222	82.7933	12.6459	15.6778	17.2067
	0.25	-0.60206	0.000125584	0.000117661	0.00011076	65.4843	61.3529	57.7547	34.5157	38.6471	42.2453
	0.5	-0.30103	1.99955e-05	3.71946e-05	2.63394e-05	10.4264	19.3947	13.7344	89.5736	80.6053	86.2656
	1	0	-6.42534e-07	7.04072e-06	1.46697e-05	-0.335043	3.67131	7.64935	100	96.3287	92.3506
	2	0.30103	-6.92308e-07	-2.62896e-06	-3.8371e-06	-0.360997	-1.37084	-2.00082	100	100	100
[truncated: 3 more columns]

## Sheet: Table1, Suppl_Fig7 IC50 Mtb 1c
Absorbance values at 360nM
IC50 MtbCoaBC 1c
Time (s)	0	20	40	60	80	100	120	140	160	180	200	220	240	260	280	300	320	340	360	380	400	420	440	460	480	500	520	540	560	580	600	620	640	660	680	700	720	740	760	780	800	820	840	860	880	900	920	940	960
DMSO CT1	0.895	0.901	0.911	0.896	0.91	0.913	0.924	0.931	0.933	0.925	0.927	0.939	0.943	0.947	0.943	0.962	0.952	0.948	0.95	0.961	0.975	0.964	0.967	0.986	0.986	0.984	0.996	0.982	1.003	1	1.007	1.006	1.001	1.02	1.003	1.03	1.02	1.027	1.032	1.02	1.038	1.032	1.055	1.051	1.038	1.054	1.054	1.057	1.057
DMSO CT2	0.884	0.901	0.906	0.902	0.897	0.909	0.901	0.919	0.924	0.908	0.91	0.922	0.933	0.924	0.93	0.951	0.946	0.935	0.945	0.952	0.952	0.952	0.96	0.97	0.97	0.972	0.984	0.978	0.983	0.999	1.002	1.007	1.004	1.013	0.996	1.004	1.023	1.016	1.014	1.035	1.038	1.037	1.035	1.028	1.035	1.044	1.04	1.063	1.064
DMSO CT3	0.885	0.903	0.883	0.897	0.911	0.896	0.906	0.92	0.922	0.909	0.927	0.93	0.928	0.925	0.925	0.944	0.944	0.937	0.953	0.951	0.97	0.95	0.972	0.979	0.977	0.97	0.968	0.99	0.993	0.987	1	1.007	1.013	0.997	1.02	1.015	1.023	1.009	1.032	1.036	1.035	1.038	1.029	1.034	1.029	1.043	1.042	1.055	1.057
0.25	0.873	0.875	0.887	0.881	0.895	0.887	0.886	0.904	0.894	0.905	0.898	0.92	0.926	0.913	0.927	0.937	0.935	0.94	0.933	0.944	0.941	0.937	0.941	0.953	0.945	0.971	0.953	0.956	0.976	0.974	0.978	0.972	0.971	0.997	0.988	0.992	1.007	1.003	0.991	1	1.007	1.013	1.016	1.011	1.03	1.021	1.032	1.037	1.037
0.5	0.88	0.89	0.89	0.901	0.902	0.89	0.902	0.896	0.899	0.908	0.908	0.912	0.912	0.924	0.926	0.934	0.922	0.933	0.943	0.95	0.947	0.959	0.956	0.951	0.964	0.965	0.974	0.965	0.978	0.974	0.964	0.978	0.984	0.993	0.978	0.995	1.003	0.999	0.996	0.992	0.994	1.011	1.024	1.028	1.017	1.022	1.03	1.019	1.034
1	0.862	0.871	0.877	0.863	0.879	0.878	0.883	0.895	0.875	0.886	0.891	0.9	0.889	0.898	0.901	0.893	0.91	0.899	0.909	0.906	0.917	0.929	0.92	0.914	0.921	0.942	0.932	0.945	0.933	0.936	0.932	0.958	0.936	0.944	0.949	0.965	0.951	0.949	0.966	0.975	0.96	0.966	0.963	0.965	0.986	0.993	0.998	0.986	0.99
2	0.858	0.866	0.856	0.873	0.878	0.873	0.88	0.878	0.881	0.889	0.885	0.898	0.883	0.879	0.885	0.902	0.906	0.902	0.897	0.892	0.915	0.904	0.911	0.904	0.908	0.916	0.92	0.925	0.917	0.935	0.927	0.943	0.946	0.932	0.947	0.945	0.948	0.949	0.943	0.962	0.955	0.945	0.963	0.949	0.959	0.967	0.974	0.965	0.973
4	0.889	0.899	0.896	0.903	0.897	0.908	0.912	0.897	0.891	0.904	0.913	0.904	0.92	0.9	0.914	0.908	0.912	0.927	0.926	0.928	0.912	0.914	0.933	0.931	0.914	0.929	0.931	0.922	0.936	0.931	0.929	0.945	0.95	0.936	0.948	0.94	0.955	0.942	0.944	0.953	0.956	0.96	0.96	0.952	0.952	0.958	0.959	0.958	0.957
8	0.849	0.848	0.848	0.845	0.858	0.863	0.866	0.867	0.847	0.858	0.859	0.857	0.868	0.858	0.872	0.872	0.863	0.865	0.867	0.869	0.865	0.86	0.866	0.862	0.86	0.87	0.872	0.873	0.878	0.875	0.881	0.873	0.869	0.877	0.878	0.882	0.87	0.878	0.88	0.873	0.883	0.886	0.887	0.891	0.894	0.883	0.889	0.894	0.882
16	0.899	0.904	0.891	0.896	0.912	0.912	0.903	0.906	0.913	0.893	0.915	0.908	0.892	0.914	0.893	0.909	0.894	0.905	0.902	0.904	0.909	0.898	0.911	0.908	0.897	0.906	0.897	0.911	0.901	0.899	0.918	0.915	0.897	0.902	0.911	0.917	0.914	0.908	0.907	0.912	0.905	0.906	0.921	0.911	0.923	0.92	0.91	0.918	0.906
0.25	0.885	0.887	0.9	0.899	0.899	0.904	0.914	0.906	0.926	0.926	0.922	0.927	0.921	0.926	0.945	0.931	0.95	0.955	0.947	0.964	0.965	0.957	0.972	0.973	0.971	0.978	0.965	0.974	0.993	0.983	0.999	0.984	0.987	1.003	1.017	1.006	1.005	1.003	1.018	1.028	1.018	1.027	1.034	1.033	1.04	1.033	1.047	1.051	1.055
0.5	0.871	0.883	0.89	0.89	0.896	0.882	0.892	0.881	0.906	0.891	0.901	0.898	0.907	0.903	0.914	0.927	0.913	0.928	0.931	0.934	0.939	0.928	0.933	0.932	0.946	0.946	0.955	0.963	0.959	0.956	0.972	0.964	0.96	0.963	0.963	0.986	0.985	0.973	0.981	0.991	0.989	1.001	0.989	0.989	1.013	1.007	1.017	0.997	1.014
1	0.864	0.873	0.881	0.873	0.873	0.873	0.887	0.892	0.884	0.882	0.884	0.898	0.895	0.896	0.913	0.913	0.896	0.916	0.904	0.921	0.921	0.923	0.913	0.912	0.918	0.917	0.931	0.929	0.943	0.935	0.945	0.955	0.95	0.94	0.951	0.955	0.969	0.963	0.95	0.968	0.974	0.967	0.967	0.971	0.974	0.971	0.98	0.986	0.999
2	0.874	0.876	0.893	0.895	0.885	0.892	0.899	0.891	0.884	0.886	0.886	0.911	0.895	0.904	0.906	0.9	0.915	0.905	0.907	0.904	0.919	0.925	0.918	0.92	0.929	0.93	0.941	0.922	0.93	0.942	0.947	0.953	0.934	0.955	0.94	0.948	0.961	0.95	0.962	0.965	0.958	0.966	0.959	0.971	0.964	0.973	0.981	0.962	0.974
4	0.876	0.884	0.891	0.872	0.879	0.892	0.881	0.891	0.887	0.888	0.9	0.893	0.886	0.886	0.899	0.885	0.888	0.904	0.907	0.904	0.893	0.901	0.9	0.899	0.912	0.912	0.912	0.901	0.906	0.919	0.923	0.903	0.912	0.917	0.912	0.927	0.924	0.93	0.928	0.919	0.929	0.917	0.934	0.931	0.92	0.919	0.924	0.928	0.939
8	0.901	0.912	0.908	0.893	0.896	0.902	0.899	0.902	0.906	0.9	0.91	0.912	0.918	0.897	0.9	0.906	0.91	0.92	0.915	0.921	0.915	0.903	0.907	0.904	0.904	0.906	0.922	0.92	0.918	0.907	0.925	0.918	0.923	0.919	0.925	0.928	0.91	0.908	0.917	0.917	0.908	0.921	0.923	0.912	0.931	0.918	0.913	0.92	0.922
16	0.883	0.89	0.877	0.895	0.884	0.887	0.879	0.898	0.898	0.885	0.894	0.878	0.892	0.886	0.896	0.9	0.896	0.899	0.881	0.88	0.889	0.883	0.892	0.89	0.885	0.891	0.896	0.884	0.893	0.901	0.893	0.898	0.881	0.899	0.881	0.881	0.885	0.894	0.9	0.898	0.898	0.888	0.895	0.884	0.888	0.89	0.893	0.903	0.904
0.25	0.872	0.876	0.883	0.877	0.899	0.882	0.905	0.904	0.91	0.904	0.916	0.909	0.915	0.927	0.924	0.919	0.921	0.923	0.937	0.942	0.927	0.942	0.95	0.943	0.943	0.946	0.969	0.954	0.954	0.972	0.959	0.967	0.97	0.995	0.981	0.984	1.001	1.004	1.008	1.002	1.003	1.027	1.019	1.015	1.017	1.013	1.029	1.017	1.04
0.5	0.867	0.861	0.883	0.881	0.875	0.883	0.881	0.885	0.891	0.899	0.903	0.896	0.893	0.901	0.909	0.91	0.922	0.919	0.919	0.919	0.937	0.94	0.922	0.936	0.941	0.929	0.943	0.946	0.952	0.96	0.96	0.963	0.95	0.953	0.975	0.964	0.965	0.973	0.983	0.981	0.991	0.978	0.978	0.988	0.98	1.001	0.989	1.002	1.003
1	0.843	0.852	0.857	0.852	0.854	0.862	0.855	0.864	0.855	0.858	0.874	0.88	0.872	0.885	0.874	0.888	0.892	0.894	0.896	0.887	0.898	0.894	0.897	0.901	0.896	0.901	0.922	0.912	0.922	0.917	0.928	0.919	0.941	0.923	0.92	0.93	0.949	0.938	0.947	0.937	0.947	0.952	0.947	0.967	0.968	0.967	0.968	0.961	0.964
2	0.857	0.859	0.871	0.865	0.875	0.857	0.863	0.876	0.874	0.864	0.878	0.884	0.875	0.889	0.879	0.88	0.886	0.884	0.891	0.89	0.896	0.9	0.893	0.896	0.912	0.902	0.914	0.906	0.918	0.92	0.916	0.923	0.92	0.915	0.921	0.913	0.928	0.927	0.942	0.932	0.929	0.927	0.93	0.939	0.931	0.948	0.953	0.95	0.96
4	0.866	0.867	0.875	0.875	0.868	0.874	0.873	0.866	0.887	0.869	0.882	0.869	0.879	0.883	0.893	0.894	0.894	0.889	0.881	0.873	0.874	0.896	0.884	0.895	0.901	0.898	0.889	0.888	0.899	0.896	0.886	0.89	0.897	0.892	0.895	0.907	0.896	0.898	0.905	0.908	0.911	0.895	0.898	0.897	0.916	0.91	0.918	0.906	0.923
8	0.878	0.886	0.891	0.895	0.88	0.88	0.891	0.878	0.891	0.88	0.889	0.886	0.898	0.903	0.9	0.89	0.899	0.892	0.898	0.883	0.906	0.885	0.895	0.895	0.898	0.892	0.905	0.907	0.904	0.898	0.914	0.9	0.915	0.903	0.912	0.917	0.906	0.897	0.911	0.916	0.912	0.921	0.905	0.915	0.923	0.91	0.922	0.926	0.922
16	0.898	0.904	0.892	0.903	0.904	0.894	0.901	0.899	0.904	0.899	0.89	0.893	0.893	0.895	0.914	0.898	0.913	0.897	0.906	0.893	0.902	0.91	0.901	0.893	0.912	0.911	0.906	0.907	0.901	0.897	0.915	0.912	0.898	0.892	0.911	0.905	0.907	0.897	0.901	0.911	0.897	0.897	0.899	0.893	0.896	0.902	0.904	0.903	0.902
		CT	0.000173403	0.000178665	0.000177498	Average CT	0.000176522
	uM 1c	Log uM 1c	Activity R1	Activity R2	Activity R3	Activity % R1	Activity % R2	Activity % R3	Inhibition % R1	Inhibition % R2	Inhibition % R3
	0.03125	-1.50515	0.000166955	0.000171362	0.000161923	94.5802	97.0769	91.7298	5.41979	2.92308	8.27025
	0.0625	-1.20412	0.000155	0.000145181	0.000139973	87.8078	82.2453	79.2949	12.1922	17.7547	20.7051
	0.125	-0.90309	0.00013195	0.000125172	0.000129027	74.7501	70.9102	73.0941	25.2499	29.0898	26.9059
	0.25	-0.60206	0.000115801	0.000104805	9.37873e-05	65.6014	59.3725	53.1307	34.3986	40.6275	46.8693
	0.5	-0.30103	7.22398e-05	5.54842e-05	4.47919e-05	40.924	31.4319	25.3747	59.076	68.5681	74.6253
	1	0	3.88733e-05	1.81448e-05	3.90905e-05	22.0218	10.2791	22.1448	77.9782	89.7209	77.8552
	2	0.30103	1.24661e-05	8.91403e-06	3.42081e-06	7.06205	5.04981	1.9379	92.9379	94.9502	98.0621
[truncated: 3 more columns]

## Sheet: Table1, Fig6 IC50 Mtb 2b
Absorbance values at 360nM
IC50 MtbCoaBC 2b
Time (s)	0	20	40	60	80	100	120	140	160	180	200	220	240	260	280	300	320	340	360	380	400	420	440	460	480	500	520	540	560	580	600	620	640	660	680	700	720	740	760	780	800	820	840	860	880	900	920	940	960
DMSO CT1	0.878	0.881	0.897	0.903	0.902	0.898	0.902	0.914	0.908	0.902	0.918	0.925	0.931	0.936	0.929	0.946	0.938	0.94	0.938	0.955	0.954	0.951	0.965	0.973	0.964	0.985	0.982	0.984	0.976	0.986	0.99	0.988	1.007	0.999	1.011	1.005	1.017	1.007	1.032	1.028	1.027	1.032	1.048	1.033	1.042	1.05	1.065	1.062	1.065
DMSO CT2	0.914	0.93	0.918	0.936	0.937	0.936	0.928	0.945	0.946	0.959	0.951	0.965	0.948	0.971	0.968	0.969	0.968	0.968	0.993	0.99	0.982	1.005	0.998	1.003	1.003	1.002	1.016	1.023	1.014	1.03	1.024	1.042	1.03	1.029	1.042	1.045	1.04	1.048	1.044	1.05	1.062	1.074	1.075	1.065	1.075	1.087	1.095	1.092	1.096
DMSO CT3	0.926	0.927	0.934	0.951	0.935	0.947	0.958	0.959	0.948	0.954	0.97	0.974	0.985	0.986	0.975	0.981	0.999	0.984	1.003	0.991	0.993	1.008	1.013	1.009	1.022	1.03	1.036	1.024	1.027	1.048	1.051	1.058	1.05	1.039	1.046	1.07	1.059	1.072	1.081	1.083	1.079	1.086	1.084	1.095	1.092	1.102	1.114	1.109	1.098
0.015625	0.874	0.887	0.882	0.886	0.88	0.899	0.899	0.906	0.913	0.919	0.902	0.904	0.916	0.909	0.924	0.917	0.942	0.926	0.941	0.932	0.935	0.939	0.946	0.951	0.962	0.961	0.962	0.981	0.963	0.974	0.982	0.971	0.986	1.003	1.002	0.998	0.993	1.014	0.998	1.01	1.008	1.026	1.01	1.032	1.033	1.032	1.024	1.038	1.039
0.03125	0.925	0.918	0.927	0.942	0.932	0.932	0.938	0.95	0.954	0.956	0.954	0.965	0.962	0.966	0.966	0.973	0.966	0.97	0.976	0.973	0.975	1.001	0.993	0.996	1.011	1.006	1.01	1.003	1.016	1.023	1.022	1.031	1.032	1.026	1.026	1.037	1.022	1.028	1.028	1.032	1.052	1.041	1.058	1.042	1.058	1.052	1.058	1.057	1.066
0.0625	0.927	0.939	0.929	0.94	0.93	0.947	0.933	0.939	0.936	0.952	0.95	0.958	0.954	0.962	0.968	0.967	0.961	0.961	0.976	0.962	0.983	0.987	0.985	0.984	0.979	0.979	0.98	0.996	1.004	0.986	1.008	0.999	1.01	1.017	1.005	1.002	1.012	1.006	1.017	1.018	1.018	1.012	1.029	1.019	1.041	1.028	1.037	1.037	1.045
0.125	0.876	0.892	0.89	0.878	0.876	0.885	0.88	0.876	0.896	0.901	0.888	0.89	0.894	0.887	0.891	0.896	0.901	0.897	0.901	0.889	0.91	0.915	0.908	0.9	0.899	0.91	0.915	0.911	0.901	0.9	0.917	0.905	0.907	0.922	0.915	0.909	0.918	0.911	0.93	0.932	0.925	0.932	0.925	0.93	0.933	0.942	0.928	0.94	0.928
0.25	0.903	0.915	0.907	0.897	0.903	0.9	0.901	0.915	0.9	0.908	0.913	0.913	0.901	0.899	0.897	0.909	0.919	0.911	0.913	0.909	0.915	0.898	0.914	0.902	0.917	0.913	0.911	0.899	0.923	0.916	0.918	0.923	0.919	0.904	0.909	0.921	0.924	0.901	0.9	0.922	0.905	0.916	0.911	0.915	0.915	0.919	0.905	0.904	0.904
0.5	0.928	0.931	0.926	0.926	0.921	0.926	0.931	0.93	0.937	0.928	0.927	0.931	0.942	0.921	0.932	0.944	0.938	0.92	0.921	0.934	0.925	0.927	0.938	0.924	0.941	0.935	0.921	0.945	0.933	0.925	0.925	0.923	0.94	0.925	0.924	0.937	0.939	0.922	0.935	0.923	0.925	0.937	0.929	0.934	0.943	0.929	0.936	0.931	0.93
1	0.868	0.877	0.862	0.879	0.868	0.882	0.86	0.873	0.865	0.868	0.876	0.873	0.86	0.882	0.874	0.867	0.868	0.87	0.865	0.879	0.874	0.874	0.873	0.882	0.879	0.88	0.873	0.873	0.875	0.882	0.878	0.878	0.87	0.877	0.867	0.866	0.877	0.883	0.883	0.874	0.872	0.868	0.864	0.86	0.874	0.87	0.872	0.868	0.867
2	0.936	0.933	0.943	0.939	0.949	0.928	0.939	0.941	0.935	0.929	0.948	0.927	0.93	0.94	0.935	0.949	0.935	0.945	0.927	0.929	0.948	0.947	0.948	0.947	0.949	0.944	0.935	0.937	0.93	0.939	0.928	0.938	0.946	0.936	0.943	0.935	0.95	0.942	0.938	0.927	0.93	0.948	0.928	0.933	0.935	0.926	0.943	0.93	0.94
0.015625	0.921	0.925	0.921	0.922	0.931	0.947	0.95	0.938	0.949	0.949	0.967	0.954	0.965	0.963	0.981	0.985	0.971	0.974	0.985	0.998	0.999	1.001	0.99	1.013	0.997	1.021	1.005	1.01	1.022	1.037	1.035	1.025	1.049	1.037	1.043	1.054	1.06	1.056	1.053	1.071	1.055	1.071	1.078	1.064	1.072	1.086	1.072	1.081	1.086
0.03125	0.859	0.867	0.856	0.859	0.867	0.874	0.892	0.879	0.887	0.9	0.887	0.892	0.887	0.912	0.902	0.916	0.897	0.905	0.917	0.929	0.929	0.928	0.921	0.919	0.922	0.946	0.935	0.942	0.955	0.955	0.961	0.963	0.959	0.968	0.967	0.955	0.956	0.967	0.974	0.975	0.975	0.988	0.983	0.993	1.003	0.988	0.987	1.013	1.004
0.0625	0.936	0.942	0.932	0.94	0.94	0.946	0.96	0.955	0.946	0.967	0.965	0.97	0.973	0.969	0.974	0.979	0.986	0.966	0.983	0.983	0.996	0.983	0.999	0.983	0.993	1.004	0.996	1.011	1.008	1.005	1.011	0.999	1.019	1.013	1.026	1.015	1.028	1.035	1.023	1.025	1.023	1.023	1.04	1.048	1.027	1.04	1.041	1.037	1.053
0.125	0.915	0.924	0.911	0.928	0.925	0.931	0.928	0.915	0.916	0.918	0.935	0.924	0.943	0.946	0.939	0.946	0.946	0.935	0.934	0.949	0.953	0.944	0.953	0.957	0.939	0.949	0.942	0.956	0.954	0.962	0.966	0.949	0.95	0.959	0.957	0.971	0.96	0.965	0.978	0.97	0.971	0.985	0.97	0.967	0.961	0.976	0.97	0.976	0.988
0.25	0.882	0.896	0.882	0.88	0.891	0.877	0.895	0.894	0.893	0.884	0.891	0.879	0.874	0.893	0.885	0.89	0.893	0.888	0.899	0.878	0.897	0.876	0.883	0.899	0.897	0.88	0.892	0.892	0.893	0.901	0.884	0.885	0.899	0.902	0.902	0.901	0.895	0.886	0.899	0.891	0.881	0.889	0.889	0.896	0.9	0.892	0.887	0.892	0.89
0.5	0.934	0.947	0.928	0.946	0.927	0.937	0.946	0.946	0.932	0.931	0.944	0.939	0.935	0.946	0.944	0.94	0.948	0.949	0.925	0.931	0.942	0.939	0.944	0.946	0.936	0.934	0.931	0.945	0.934	0.942	0.934	0.948	0.947	0.94	0.944	0.931	0.928	0.926	0.942	0.942	0.933	0.931	0.935	0.949	0.946	0.947	0.941	0.942	0.938
1	0.918	0.926	0.925	0.922	0.926	0.916	0.912	0.919	0.913	0.915	0.924	0.91	0.933	0.917	0.91	0.927	0.928	0.932	0.929	0.915	0.931	0.913	0.924	0.909	0.915	0.916	0.919	0.93	0.933	0.911	0.918	0.916	0.916	0.911	0.928	0.932	0.929	0.922	0.929	0.933	0.924	0.925	0.911	0.911	0.919	0.915	0.932	0.93	0.928
2	0.92	0.913	0.929	0.928	0.923	0.933	0.927	0.924	0.913	0.934	0.927	0.935	0.93	0.919	0.931	0.919	0.932	0.913	0.924	0.926	0.917	0.916	0.932	0.934	0.934	0.923	0.931	0.925	0.919	0.926	0.921	0.919	0.916	0.931	0.913	0.918	0.934	0.921	0.919	0.924	0.922	0.912	0.914	0.932	0.911	0.93	0.933	0.932	0.934
0.015625	0.901	0.91	0.907	0.906	0.912	0.919	0.924	0.924	0.928	0.935	0.943	0.941	0.947	0.958	0.939	0.942	0.957	0.954	0.96	0.955	0.963	0.972	0.972	0.991	0.996	0.994	1	0.984	0.987	1.006	1.015	1.008	1.001	1.023	1.02	1.018	1.027	1.032	1.032	1.031	1.036	1.038	1.048	1.05	1.056	1.047	1.041	1.057	1.057
0.03125	0.905	0.914	0.913	0.925	0.926	0.924	0.931	0.92	0.921	0.942	0.933	0.95	0.949	0.952	0.947	0.944	0.958	0.964	0.965	0.958	0.958	0.968	0.982	0.987	0.988	0.98	0.995	0.982	0.991	0.996	1.006	0.997	0.995	1.018	1.007	1.023	1.014	1.027	1.024	1.025	1.018	1.029	1.031	1.032	1.042	1.047	1.052	1.052	1.064
0.0625	0.916	0.919	0.927	0.919	0.938	0.938	0.941	0.945	0.932	0.949	0.952	0.947	0.945	0.948	0.951	0.945	0.958	0.961	0.963	0.964	0.96	0.975	0.974	0.97	0.97	0.964	0.977	0.988	0.982	0.982	0.99	0.987	0.999	1.003	0.992	1.004	1.007	1.001	1.001	1.02	1.005	1.024	1.017	1.009	1.017	1.027	1.025	1.036	1.043
0.125	0.933	0.944	0.949	0.949	0.933	0.933	0.953	0.944	0.947	0.95	0.946	0.935	0.951	0.947	0.949	0.947	0.964	0.949	0.957	0.962	0.947	0.961	0.962	0.951	0.951	0.964	0.975	0.964	0.958	0.961	0.969	0.961	0.977	0.981	0.971	0.971	0.972	0.98	0.981	0.986	0.985	0.985	0.986	0.974	0.981	0.972	0.988	0.984	0.996
0.25	0.894	0.887	0.901	0.894	0.892	0.899	0.909	0.904	0.888	0.908	0.894	0.889	0.909	0.887	0.893	0.905	0.897	0.9	0.887	0.911	0.895	0.901	0.889	0.896	0.906	0.903	0.892	0.89	0.891	0.903	0.893	0.891	0.893	0.908	0.896	0.914	0.906	0.904	0.903	0.893	0.894	0.901	0.899	0.9	0.908	0.898	0.905	0.907	0.912
0.5	0.862	0.873	0.861	0.856	0.866	0.864	0.858	0.857	0.863	0.869	0.87	0.869	0.868	0.872	0.868	0.871	0.863	0.875	0.862	0.87	0.864	0.871	0.865	0.879	0.877	0.862	0.864	0.877	0.863	0.872	0.861	0.875	0.857	0.876	0.873	0.859	0.872	0.868	0.865	0.858	0.865	0.876	0.866	0.873	0.873	0.868	0.88	0.863	0.858
1	0.875	0.878	0.882	0.882	0.888	0.88	0.884	0.887	0.886	0.873	0.868	0.886	0.87	0.878	0.866	0.879	0.877	0.874	0.869	0.879	0.872	0.869	0.874	0.887	0.88	0.884	0.881	0.87	0.88	0.873	0.876	0.888	0.87	0.869	0.881	0.882	0.867	0.889	0.887	0.875	0.877	0.89	0.867	0.871	0.882	0.868	0.876	0.878	0.873
2	0.879	0.87	0.881	0.89	0.878	0.886	0.879	0.875	0.892	0.87	0.894	0.89	0.873	0.892	0.893	0.893	0.882	0.888	0.874	0.871	0.879	0.877	0.879	0.882	0.883	0.876	0.872	0.87	0.886	0.879	0.869	0.874	0.889	0.884	0.881	0.885	0.892	0.885	0.874	0.889	0.873	0.88	0.87	0.873	0.887	0.889	0.882	0.877	0.887
		CT	0.000186425	0.000182575	0.000190281	Average CT	0.000186427
	uM 2b	Log uM 2b	Activity R1	Activity R2	Activity R3	Activity % R1	Activity % R2	Activity % R3	Inhibition % R1	Inhibition % R2	Inhibition % R3
	0.015625	-1.80618	0.000171371	0.000177095	0.000167199	91.924	94.9944	89.6862	8.07599	5.00562	10.3138
	0.03125	-1.50515	0.000148747	0.00015067	0.000150312	79.7882	80.8197	80.628	20.2118	19.1803	19.372
	0.0625	-1.20412	0.000115738	0.000114005	0.000115674	62.082	61.1524	62.048	37.918	38.8476	37.952
	0.125	-0.90309	5.7819e-05	6.16471e-05	5.25882e-05	31.0143	33.0677	28.2085	68.9857	66.9323	71.7915
	0.25	-0.60206	9.24887e-06	8.11312e-06	8.17647e-06	4.96112	4.35191	4.38589	95.0389	95.6481	95.6141
	0.5	-0.30103	4.0905e-06	1.86425e-06	5.58824e-06	2.19416	0.999992	2.99755	97.8058	99	97.0025
	1	0	1.84615e-06	1.85973e-06	-3.44344e-06	0.990283	0.997565	-1.84707	99.0097	99.0024	100
	2	0.30103	-1.73756e-06	-1.91855e-06	-5.9276e-07	-0.932031	-1.02912	-0.317959	100	100	100
[truncated: 3 more columns]

## Sheet: Table1, Suppl_Fig7 IC50 Mtb 2c
Absorbance values at 360nM
IC50 MtbCoaBC 2c
Time (s)	0	20	40	60	80	100	120	140	160	180	200	220	240	260	280	300	320	340	360	380	400	420	440	460	480	500	520	540	560	580	600	620	640	660	680	700	720	740	760	780	800	820	840	860	880	900	920	940	960
DMSO CT1	0.845	0.849	0.865	0.846	0.853	0.86	0.871	0.878	0.876	0.884	0.876	0.879	0.883	0.898	0.894	0.902	0.917	0.899	0.916	0.927	0.908	0.92	0.937	0.92	0.929	0.931	0.95	0.934	0.945	0.942	0.949	0.948	0.97	0.972	0.958	0.962	0.968	0.979	0.982	0.998	0.993	1.004	0.998	0.996	0.987	1.009	1.021	1.008	1.029
DMSO CT2	0.925	0.94	0.927	0.929	0.945	0.957	0.946	0.963	0.968	0.959	0.966	0.977	0.962	0.975	0.983	0.976	0.98	0.981	0.984	0.989	0.99	1.017	1.005	1.002	1.01	1.027	1.014	1.028	1.023	1.042	1.033	1.043	1.042	1.053	1.045	1.051	1.069	1.074	1.079	1.07	1.079	1.073	1.087	1.09	1.098	1.091	1.093	1.112	1.102
DMSO CT3	0.947	0.96	0.951	0.969	0.96	0.96	0.959	0.984	0.968	0.973	0.986	0.982	0.988	0.998	1.009	1.007	0.994	1.012	1.003	1.005	1.009	1.026	1.025	1.022	1.045	1.032	1.042	1.047	1.052	1.039	1.05	1.068	1.053	1.06	1.057	1.059	1.064	1.071	1.075	1.086	1.088	1.097	1.084	1.104	1.098	1.098	1.116	1.105	1.105
0.25	0.868	0.873	0.88	0.888	0.88	0.895	0.891	0.884	0.894	0.91	0.904	0.91	0.908	0.904	0.914	0.922	0.929	0.934	0.939	0.943	0.932	0.949	0.948	0.939	0.96	0.945	0.963	0.958	0.962	0.96	0.975	0.973	0.992	0.973	0.978	0.994	0.985	0.987	1.005	1.011	1.01	1.019	1.026	1.038	1.024	1.026	1.029	1.037	1.028
0.5	0.874	0.878	0.878	0.895	0.889	0.903	0.891	0.903	0.898	0.896	0.912	0.914	0.923	0.912	0.919	0.92	0.937	0.924	0.947	0.935	0.948	0.957	0.943	0.946	0.945	0.948	0.96	0.978	0.969	0.962	0.976	0.966	0.986	0.98	0.981	0.995	0.994	0.994	0.997	1	1.003	1.007	1.021	1.028	1.026	1.008	1.039	1.03	1.045
1	0.871	0.887	0.881	0.887	0.888	0.9	0.887	0.906	0.898	0.912	0.908	0.9	0.912	0.907	0.922	0.921	0.911	0.929	0.937	0.927	0.941	0.926	0.942	0.949	0.942	0.96	0.946	0.953	0.956	0.963	0.966	0.973	0.964	0.964	0.98	0.987	0.981	0.986	0.997	0.99	0.999	0.988	0.997	1.01	0.999	1.017	1.023	1.017	1.018
2	0.863	0.865	0.878	0.881	0.875	0.88	0.874	0.871	0.88	0.881	0.9	0.893	0.897	0.888	0.888	0.892	0.896	0.904	0.903	0.901	0.909	0.925	0.906	0.918	0.917	0.924	0.928	0.921	0.926	0.925	0.928	0.934	0.952	0.94	0.958	0.954	0.953	0.963	0.949	0.945	0.95	0.956	0.96	0.955	0.965	0.962	0.982	0.97	0.991
4	0.902	0.915	0.903	0.91	0.913	0.901	0.915	0.924	0.928	0.919	0.921	0.929	0.932	0.926	0.935	0.917	0.927	0.936	0.938	0.933	0.927	0.946	0.934	0.931	0.95	0.939	0.946	0.944	0.954	0.961	0.941	0.96	0.961	0.959	0.963	0.952	0.959	0.953	0.959	0.973	0.977	0.971	0.961	0.974	0.965	0.983	0.98	0.967	0.987
8	0.877	0.87	0.875	0.879	0.885	0.89	0.895	0.883	0.892	0.88	0.883	0.894	0.888	0.893	0.888	0.89	0.893	0.905	0.897	0.906	0.887	0.897	0.905	0.898	0.891	0.892	0.899	0.889	0.908	0.906	0.899	0.897	0.895	0.909	0.898	0.903	0.898	0.902	0.9	0.923	0.909	0.906	0.914	0.924	0.924	0.91	0.923	0.92	0.924
16	0.905	0.908	0.919	0.914	0.921	0.897	0.907	0.9	0.907	0.917	0.9	0.908	0.915	0.915	0.918	0.904	0.9	0.907	0.903	0.911	0.903	0.917	0.907	0.924	0.904	0.902	0.903	0.908	0.919	0.927	0.919	0.918	0.912	0.917	0.922	0.921	0.927	0.908	0.93	0.921	0.923	0.924	0.911	0.914	0.917	0.915	0.922	0.913	0.915
0.25	0.875	0.878	0.88	0.886	0.882	0.907	0.895	0.896	0.9	0.905	0.915	0.91	0.929	0.924	0.935	0.923	0.932	0.943	0.945	0.931	0.944	0.939	0.95	0.967	0.959	0.967	0.973	0.973	0.974	0.987	0.985	0.978	0.995	0.995	1	0.995	1.003	1.004	1.013	1.005	1.029	1.014	1.022	1.025	1.021	1.032	1.049	1.036	1.046
0.5	0.866	0.876	0.873	0.88	0.895	0.888	0.885	0.88	0.884	0.903	0.906	0.917	0.903	0.919	0.928	0.918	0.927	0.93	0.925	0.927	0.935	0.943	0.95	0.942	0.961	0.957	0.957	0.964	0.973	0.979	0.962	0.981	0.988	0.98	0.996	0.976	1.003	0.996	0.995	1.009	0.996	1.009	1.004	1.016	1.025	1.023	1.021	1.033	1.035
1	0.862	0.86	0.873	0.886	0.879	0.883	0.884	0.876	0.901	0.886	0.902	0.91	0.899	0.898	0.897	0.916	0.916	0.908	0.916	0.918	0.937	0.931	0.94	0.928	0.948	0.942	0.943	0.955	0.943	0.954	0.947	0.951	0.965	0.969	0.978	0.974	0.97	0.992	0.988	0.984	0.997	1.002	1.005	0.99	1.004	0.995	1.01	1.019	1.01
2	0.879	0.88	0.895	0.898	0.884	0.892	0.892	0.89	0.898	0.912	0.898	0.901	0.9	0.911	0.91	0.907	0.909	0.914	0.925	0.927	0.924	0.946	0.94	0.93	0.946	0.951	0.951	0.958	0.954	0.944	0.948	0.964	0.967	0.976	0.971	0.978	0.975	0.961	0.981	0.963	0.972	0.972	0.978	0.977	0.983	0.976	0.995	0.99	0.995
4	0.857	0.851	0.853	0.856	0.854	0.869	0.864	0.871	0.859	0.881	0.869	0.88	0.886	0.889	0.876	0.886	0.881	0.874	0.882	0.878	0.895	0.881	0.881	0.888	0.893	0.886	0.893	0.889	0.893	0.899	0.891	0.916	0.899	0.903	0.905	0.899	0.915	0.922	0.902	0.913	0.904	0.918	0.927	0.91	0.93	0.923	0.92	0.916	0.937
8	0.931	0.93	0.942	0.924	0.941	0.946	0.933	0.935	0.934	0.931	0.944	0.949	0.934	0.931	0.953	0.941	0.933	0.943	0.938	0.948	0.938	0.943	0.943	0.94	0.948	0.959	0.957	0.962	0.959	0.945	0.951	0.963	0.954	0.953	0.952	0.964	0.961	0.959	0.951	0.949	0.964	0.966	0.963	0.951	0.948	0.962	0.953	0.957	0.962
16	0.937	0.95	0.942	0.928	0.937	0.929	0.936	0.929	0.951	0.939	0.94	0.944	0.937	0.954	0.936	0.931	0.931	0.94	0.931	0.954	0.945	0.947	0.949	0.948	0.941	0.952	0.934	0.956	0.939	0.955	0.95	0.939	0.954	0.947	0.952	0.94	0.956	0.945	0.943	0.942	0.937	0.938	0.935	0.943	0.952	0.943	0.943	0.94	0.954
0.25	0.879	0.896	0.878	0.88	0.902	0.9	0.915	0.897	0.919	0.925	0.927	0.914	0.917	0.929	0.939	0.942	0.941	0.952	0.951	0.948	0.953	0.955	0.968	0.972	0.965	0.969	0.98	0.972	0.976	0.972	0.985	0.985	0.996	0.994	1.005	1	0.997	1.023	1.015	1.027	1.015	1.026	1.018	1.023	1.037	1.044	1.062	1.057	1.063
0.5	0.867	0.879	0.872	0.874	0.875	0.884	0.899	0.902	0.893	0.899	0.902	0.893	0.897	0.907	0.903	0.91	0.919	0.912	0.937	0.938	0.938	0.925	0.95	0.944	0.935	0.956	0.965	0.945	0.971	0.956	0.969	0.968	0.977	0.963	0.97	0.991	0.983	0.983	0.981	1.006	1.015	1.005	1.018	1.012	1.004	1.014	1.007	1.011	1.021
1	0.874	0.888	0.878	0.896	0.899	0.895	0.891	0.897	0.902	0.897	0.917	0.911	0.912	0.923	0.908	0.924	0.922	0.934	0.919	0.926	0.925	0.941	0.939	0.956	0.947	0.954	0.966	0.96	0.967	0.957	0.968	0.975	0.965	0.986	0.982	0.983	0.993	0.99	0.988	0.993	1.006	1.009	1.005	1.002	1.002	1.018	1.017	1.001	1.03
2	0.891	0.896	0.908	0.902	0.898	0.9	0.916	0.921	0.924	0.926	0.925	0.929	0.919	0.917	0.923	0.925	0.941	0.938	0.938	0.941	0.944	0.945	0.948	0.96	0.945	0.945	0.96	0.955	0.973	0.978	0.975	0.971	0.98	0.982	0.977	0.979	0.989	0.984	0.983	0.981	0.993	1.002	1.006	0.998	1.019	1.014	1.018	1.016	1.018
4	0.863	0.875	0.857	0.863	0.875	0.871	0.886	0.866	0.878	0.87	0.893	0.878	0.877	0.888	0.885	0.886	0.884	0.886	0.891	0.892	0.907	0.895	0.911	0.894	0.902	0.902	0.911	0.913	0.901	0.92	0.919	0.926	0.919	0.912	0.917	0.934	0.922	0.919	0.925	0.926	0.925	0.936	0.931	0.925	0.93	0.932	0.933	0.95	0.947
8	0.883	0.878	0.892	0.882	0.894	0.894	0.884	0.903	0.893	0.884	0.884	0.89	0.907	0.908	0.906	0.91	0.904	0.904	0.911	0.894	0.894	0.91	0.916	0.898	0.905	0.917	0.916	0.911	0.901	0.925	0.92	0.924	0.914	0.916	0.911	0.919	0.914	0.921	0.927	0.92	0.928	0.922	0.915	0.932	0.928	0.935	0.928	0.944	0.931
16	0.872	0.876	0.882	0.875	0.888	0.867	0.875	0.883	0.869	0.868	0.873	0.89	0.892	0.886	0.89	0.894	0.888	0.88	0.897	0.876	0.882	0.882	0.886	0.876	0.895	0.886	0.879	0.883	0.886	0.882	0.884	0.893	0.88	0.896	0.893	0.886	0.892	0.897	0.89	0.883	0.908	0.903	0.891	0.9	0.91	0.907	0.904	0.896	0.893
		CT	0.000179348	0.000187561	0.000173253	Average CT	0.000180054
	uM 2c	Log uM 2c	Activity R1	Activity R2	Activity R3	Activity % R1	Activity % R2	Activity % R3	Inhibition % R1	Inhibition % R2	Inhibition % R3
	0.03125	-1.50515	0.000173932	0.000174167	0.000177036	96.5998	96.7305	98.3238	3.40018	3.2695	1.67622
	0.0625	-1.20412	0.000164615	0.000169765	0.000161719	91.4254	94.2853	89.817	8.57459	5.71472	10.183
	0.125	-0.90309	0.000148982	0.00015752	0.000148385	82.7428	87.4849	82.411	17.2572	12.5151	17.589
	0.25	-0.60206	0.000118869	0.000121271	0.00012795	66.0183	67.3527	71.062	33.9817	32.6473	28.938
	0.5	-0.30103	7.76923e-05	7.14434e-05	8.381e-05	43.1494	39.6788	46.547	56.8506	60.3212	53.453
	1	0	4.03439e-05	3.14027e-05	5.02036e-05	22.4065	17.4407	27.8825	77.5935	82.5593	72.1175
	2	0.30103	1.45249e-05	9.04525e-06	2.72036e-05	8.06695	5.02362	15.1086	91.9331	94.9764	84.8914
[truncated: 3 more columns]

## Sheet: Table1, Suppl_Fig7 IC50 Mtb 2d
Absorbance values at 360nM
IC50 MtbCoaBC 2d
Time (s)	0	20	40	60	80	100	120	140	160	180	200	220	240	260	280	300	320	340	360	380	400	420	440	460	480	500	520	540	560	580	600	620	640	660	680	700	720	740	760	780	800	820	840	860	880	900	920	940	960
DMSO CT1	0.824	0.832	0.821	0.827	0.835	0.827	0.836	0.845	0.844	0.832	0.851	0.846	0.848	0.839	0.84	0.841	0.858	0.865	0.858	0.848	0.865	0.871	0.881	0.901	0.894	0.895	0.902	0.881	0.912	0.918	0.919	0.905	0.901	0.927	0.934	0.941	0.934	0.934	0.945	0.962	0.972	0.972	0.966	0.981	0.97	0.978	0.982	0.983	0.991
DMSO CT2	0.887	0.875	0.877	0.886	0.891	0.9055	0.908	0.915	0.904	0.902	0.915	0.918	0.924	0.938	0.925	0.934	0.924	0.941	0.962	0.948	0.953	0.958	0.963	0.957	0.947	0.953	0.986	0.969	0.974	0.98	0.985	0.987	0.998	0.995	0.999	1.004	1.021	1.01	1.032	1.017	1.021	1.024	1.034	1.032	1.039	1.044	1.057	1.062	1.064
DMSO CT3	0.853	0.867	0.873	0.857	0.881	0.878	0.868	0.876	0.887	0.901	0.905	0.888	0.912	0.916	0.908	0.919	0.906	0.917	0.933	0.934	0.942	0.938	0.926	0.95	0.956	0.954	0.959	0.963	0.958	0.968	0.96	0.977	0.964	0.974	0.972	0.977	0.998	0.999	0.993	1.013	0.994	1.008	1.01	1.023	1.028	1.016	1.028	1.03	1.039
0.03125	0.823	0.835	0.82	0.832	0.831	0.834	0.84	0.847	0.852	0.86	0.86	0.871	0.862	0.883	0.865	0.885	0.882	0.89	0.883	0.888	0.907	0.915	0.902	0.915	0.923	0.928	0.911	0.914	0.921	0.942	0.926	0.938	0.955	0.948	0.956	0.95	0.963	0.97	0.954	0.976	0.977	0.983	0.975	0.991	0.978	0.99	0.979	0.994	0.997
0.0625	0.912	0.906	0.923	0.923	0.926	0.927	0.928	0.941	0.937	0.939	0.952	0.953	0.946	0.959	0.954	0.973	0.978	0.972	0.984	0.969	0.983	0.975	0.988	0.983	0.987	1.002	0.996	0.997	1.003	1.009	1.016	1.003	1.005	1.006	1.03	1.031	1.021	1.042	1.025	1.042	1.052	1.048	1.067	1.057	1.066	1.05	1.069	1.081	1.079
0.125	0.888	0.899	0.892	0.901	0.913	0.917	0.901	0.906	0.905	0.918	0.911	0.925	0.933	0.927	0.94	0.941	0.931	0.947	0.943	0.95	0.95	0.963	0.96	0.957	0.97	0.979	0.97	0.971	0.979	0.996	1	0.995	1.004	1.006	0.998	0.994	1.011	1.012	1.01	1.01	1.018	1.023	1.021	1.025	1.032	1.046	1.042	1.038	1.041
0.25	0.845	0.852	0.866	0.862	0.865	0.856	0.878	0.857	0.867	0.874	0.886	0.875	0.895	0.901	0.884	0.898	0.886	0.899	0.893	0.919	0.909	0.925	0.925	0.93	0.916	0.916	0.933	0.925	0.942	0.937	0.944	0.957	0.95	0.943	0.947	0.96	0.962	0.969	0.966	0.975	0.972	0.981	0.988	0.976	0.987	0.991	0.998	0.991	1.001
0.5	0.848	0.862	0.848	0.868	0.859	0.864	0.87	0.866	0.863	0.862	0.862	0.881	0.875	0.87	0.891	0.878	0.883	0.883	0.893	0.894	0.897	0.891	0.893	0.895	0.899	0.896	0.899	0.921	0.923	0.906	0.904	0.911	0.926	0.93	0.913	0.929	0.917	0.932	0.937	0.948	0.932	0.945	0.952	0.945	0.935	0.948	0.94	0.951	0.964
1	0.925	0.925	0.938	0.92	0.923	0.937	0.936	0.935	0.934	0.943	0.94	0.949	0.944	0.947	0.95	0.96	0.957	0.949	0.962	0.962	0.944	0.962	0.965	0.965	0.966	0.963	0.954	0.976	0.964	0.96	0.974	0.982	0.965	0.977	0.977	0.981	0.973	0.975	0.974	0.979	0.989	0.989	0.979	0.979	0.987	0.986	0.996	0.982	0.991
2	0.916	0.926	0.919	0.926	0.934	0.923	0.923	0.913	0.919	0.926	0.931	0.935	0.925	0.918	0.924	0.94	0.924	0.931	0.943	0.921	0.937	0.946	0.929	0.938	0.947	0.929	0.939	0.946	0.945	0.94	0.935	0.942	0.94	0.944	0.942	0.954	0.953	0.943	0.95	0.943	0.949	0.947	0.961	0.949	0.952	0.959	0.952	0.965	0.948
0.03125	0.859	0.865	0.869	0.863	0.867	0.873	0.882	0.881	0.881	0.891	0.89	0.911	0.917	0.898	0.918	0.919	0.93	0.928	0.929	0.936	0.932	0.944	0.951	0.945	0.961	0.961	0.969	0.953	0.965	0.979	0.976	0.985	0.991	0.975	0.98	0.982	1.004	1.004	0.997	0.989	1.011	1.012	1.015	1.018	1.009	1.019	1.016	1.04	1.049
0.0625	0.817	0.811	0.83	0.836	0.834	0.83	0.833	0.851	0.839	0.841	0.859	0.869	0.849	0.865	0.877	0.875	0.881	0.874	0.893	0.892	0.891	0.884	0.894	0.905	0.902	0.906	0.914	0.915	0.922	0.924	0.933	0.929	0.942	0.931	0.929	0.938	0.936	0.958	0.942	0.96	0.961	0.972	0.96	0.969	0.97	0.984	0.976	0.994	0.984
0.125	0.866	0.86	0.874	0.884	0.88	0.885	0.876	0.891	0.906	0.907	0.907	0.895	0.918	0.921	0.907	0.922	0.91	0.915	0.924	0.923	0.941	0.946	0.938	0.94	0.938	0.941	0.96	0.961	0.95	0.964	0.966	0.98	0.98	0.981	0.983	0.996	1	0.987	0.988	0.989	0.99	1.001	0.997	0.994	1.004	1.013	1.028	1.03	1.035
0.25	0.875	0.886	0.877	0.886	0.876	0.901	0.903	0.884	0.909	0.892	0.898	0.908	0.919	0.92	0.901	0.916	0.92	0.921	0.93	0.918	0.935	0.919	0.925	0.927	0.934	0.946	0.943	0.955	0.944	0.958	0.959	0.953	0.955	0.974	0.968	0.978	0.976	0.98	0.973	0.976	0.978	0.995	0.977	0.999	0.992	0.991	0.995	0.995	1
0.5	0.923	0.921	0.937	0.943	0.945	0.934	0.939	0.945	0.944	0.948	0.933	0.941	0.937	0.959	0.949	0.958	0.949	0.954	0.947	0.958	0.974	0.958	0.962	0.979	0.959	0.961	0.977	0.985	0.966	0.986	0.989	0.973	0.989	0.988	0.989	1.002	0.98	0.988	1.002	0.994	0.995	1.007	1.015	1.016	1.007	1.004	1.019	1.016	1.022
1	0.862	0.871	0.857	0.857	0.88	0.862	0.877	0.86	0.868	0.882	0.886	0.868	0.875	0.867	0.876	0.875	0.888	0.87	0.893	0.879	0.873	0.894	0.879	0.883	0.878	0.883	0.9	0.89	0.892	0.899	0.885	0.898	0.879	0.899	0.897	0.9	0.883	0.908	0.903	0.896	0.914	0.888	0.904	0.902	0.889	0.906	0.907	0.903	0.911
2	0.923	0.915	0.938	0.922	0.929	0.922	0.92	0.935	0.93	0.933	0.923	0.925	0.92	0.921	0.929	0.927	0.92	0.935	0.922	0.93	0.942	0.944	0.921	0.938	0.925	0.933	0.922	0.938	0.926	0.943	0.929	0.928	0.945	0.935	0.925	0.938	0.932	0.943	0.933	0.928	0.948	0.938	0.95	0.929	0.932	0.932	0.927	0.946	0.946
0.03125	0.934	0.943	0.943	0.948	0.95	0.965	0.963	0.968	0.971	0.969	0.974	0.989	0.98	0.995	0.993	0.989	0.994	0.995	0.993	1.009	0.999	1.02	1.03	1.018	1.022	1.017	1.026	1.032	1.029	1.052	1.051	1.055	1.045	1.063	1.057	1.059	1.059	1.062	1.067	1.079	1.077	1.092	1.09	1.104	1.121	1.11	1.111	1.11	1.112
0.0625	0.896	0.891	0.914	0.897	0.912	0.91	0.922	0.913	0.921	0.932	0.934	0.928	0.948	0.948	0.951	0.954	0.95	0.952	0.975	0.977	0.979	0.961	0.971	0.993	0.996	0.994	0.983	1.001	0.999	1.003	1.011	1.003	1.014	1.021	1.014	1.023	1.016	1.033	1.045	1.034	1.045	1.04	1.05	1.044	1.041	1.06	1.065	1.062	1.068
0.125	0.841	0.853	0.855	0.863	0.85	0.871	0.874	0.856	0.872	0.877	0.867	0.88	0.896	0.892	0.9	0.891	0.909	0.907	0.918	0.91	0.907	0.921	0.923	0.916	0.916	0.936	0.942	0.946	0.946	0.954	0.944	0.959	0.957	0.961	0.957	0.954	0.959	0.981	0.969	0.98	0.981	0.986	1.001	0.984	0.998	0.999	1.011	1.004	1.017
0.25	0.88	0.893	0.884	0.883	0.886	0.886	0.909	0.901	0.903	0.913	0.919	0.913	0.913	0.927	0.93	0.922	0.932	0.919	0.918	0.926	0.924	0.93	0.93	0.946	0.955	0.943	0.953	0.962	0.962	0.948	0.961	0.97	0.956	0.958	0.963	0.984	0.988	0.97	0.973	0.981	0.992	0.994	1.009	0.995	0.995	1.008	0.996	1	1.001
0.5	0.942	0.945	0.946	0.948	0.963	0.945	0.951	0.947	0.959	0.971	0.963	0.972	0.959	0.968	0.973	0.979	0.96	0.976	0.987	0.979	0.983	0.986	0.994	0.986	0.986	0.997	1	0.98	0.993	1.003	0.996	1.008	0.994	0.997	0.995	0.993	1.015	1.007	1.006	1.015	1.001	1.012	1.017	1.015	1.031	1.028	1.018	1.025	1.022
1	0.877	0.88	0.873	0.881	0.883	0.882	0.884	0.877	0.877	0.886	0.886	0.899	0.891	0.881	0.882	0.894	0.902	0.896	0.899	0.894	0.908	0.889	0.891	0.91	0.915	0.901	0.904	0.911	0.904	0.9	0.916	0.9	0.902	0.924	0.925	0.925	0.911	0.905	0.916	0.917	0.928	0.901	0.917	0.925	0.912	0.921	0.921	0.925	0.927
2	0.913	0.908	0.908	0.912	0.909	0.91	0.931	0.928	0.92	0.91	0.916	0.921	0.933	0.913	0.92	0.926	0.936	0.935	0.922	0.926	0.937	0.925	0.937	0.932	0.939	0.934	0.932	0.939	0.92	0.93	0.943	0.943	0.931	0.932	0.926	0.937	0.944	0.931	0.921	0.927	0.936	0.927	0.937	0.949	0.932	0.947	0.942	0.947	0.945
		CT	0.000185339	0.000187335	0.000184715	Average CT	0.000185796
	uM 2d	Log uM 2d	Activity R1	Activity R2	Activity R3	Activity % R1	Activity % R2	Activity % R3	Inhibition % R1	Inhibition % R2	Inhibition % R3
	0.03125	-1.50515	0.000184489	0.000183986	0.00018471	99.2962	99.0258	99.4155	0.703831	0.97416	0.584496
	0.0625	-1.20412	0.000170086	0.000175724	0.00017862	91.5443	94.5788	96.1375	8.45571	5.4212	3.86255
	0.125	-0.90309	0.000162353	0.000165561	0.000172448	87.3822	89.1089	92.8156	12.6178	10.8911	7.18443
	0.25	-0.60206	0.000158846	0.000128023	0.000130968	85.4948	68.9048	70.4902	14.5052	31.0952	29.5098
	0.5	-0.30103	0.00010962	9.3629e-05	8.54932e-05	59	50.3933	46.0145	41	49.6067	53.9855
	1	0	6.87511e-05	4.64796e-05	5.13575e-05	37.0035	25.0164	27.6418	62.9965	74.9836	72.3582
	2	0.30103	3.9e-05	1.67014e-05	2.78643e-05	20.9907	8.98907	14.9972	79.0093	91.0109	85.0028
[truncated: 3 more columns]

[truncated: 16 more sheets: Table1, Suppl_Fig7 IC50 Mtb 2e, Table1, Suppl_Fig7 IC50 Msm 1b, Table1, Suppl_Fig7 IC50 Msm 2b, Table1,Suppl_Fig7 IC50 HCoaB 1b, Table1,Suppl_Fig7 IC50 HCoaB 2b, Table2,Fig 4 & 6 PPi Standard, Table2,Fig6 1b CTP comp, Table2,Fig6 1b PPA comp, Table2,Fig6 2b CTP comp, Table2,Fig6 2b PPA comp, Table2,Fig4 AcCoA CTP comp, Table2,Fig4 AcCoA PPA comp, Table2, Fig 4 & 6 CMP standard, Table2,Fig6 1b L-cysteine comp, Table2,Fig6 2b L-cysteine comp, Table2,Fig4 AcCoA L-cyst comp]
